# Supplementary material for: trans-Aqua­(4,7-diaza­decane-1,10-diamine-κ4 N)fluoridochromium(III) bis­(perchlorate) monohydrate
Source: Acta Crystallogr Sect E Struct Rep Online. 2008 Aug 20;64(Pt 9):m1186. doi: 10.1107/S1600536808026081 (PMC2960685; doi:10.1107/S1600536808026081)
Supplement: Supplementary file 1 [file e-64-m1186-sup1.cif]

##############################################################################
###                                                                        ###
###        Electronic paper (Acta Crystallographica Section E)             ###
###                                                                        ###
##############################################################################
#                                                                            #
# This CIF contains the data in a paper accepted for publication in Acta     #
# Crystallographica Section E. It conforms to the requirements of Notes      #
# for Authors for Section E, and has been peer reviewed under the auspices   #
# of the IUCr Commission on Journals.                                        #
#                                                                            #
# Full details of the Crystallographic Information File format               #
# are given in the paper "The Crystallographic Information File (CIF):       #
# a New Standard Archive File for Crystallography" by S. R. Hall, F. H.      #
# Allen and I. D. Brown [Acta Cryst. (1991), A47, 655-685].                  #
#                                                                            #
# The current version of the core CIF dictionary is obtainable from          #
# ftp://ftp.iucr.org/pub/cif_core.dic. The current version number is 2.4.    #
#                                                                            #
# Software is freely available for graphical display of the structure(s) in  #
# this CIF.  For information consult the CIF home page http://www.iucr.org/  #
# cif/home.html                                                              #
#                                                                            #
# This file may be used for bona fide research purposes within the           #
# scientific community so long as proper attribution is given to the journal # 
# article from which it was obtained.                                        #
#                                                                            #
##############################################################################
                                             
data_global
_audit_creation_method     'form.cif (version 2.0)'
_journal_data_validation_number     ?
_journal_date_recd_electronic     2008-07-29
_journal_date_accepted     2008-08-13
_journal_name_full     'Acta Crystallographica, Section E'
_journal_year     2008
_journal_volume     64
_journal_issue      9
_journal_page_first     m1186
_journal_page_last     m1186
_journal_paper_category     QM
_journal_coeditor_code     CF2211
_publ_contact_author_name     'Prof. Uk Lee'
_publ_contact_author_address
;
Department of Chemistry
Pukyong National University
599-1 Daeyeon 3-dong Nam-gu,
Busan 608-737, Republic of Korea
;
_publ_contact_author_email     uklee@pknu.ac.kr
_publ_contact_author_fax     '+82-51-628-8147'
_publ_contact_author_phone     '+82-51-620-6374'
_publ_section_title
;\
<i>trans</i>-Aqua(4,7-diazadecane-1,10-diamine-\k^4^<i>N</i>)\
fluoridochromium(III) bis(perchlorate) monohydrate
;
loop_
    _publ_author_name
    _publ_author_footnote
    _publ_author_address
    'Choi, Jong-Ha' .
;
Department of Chemistry,
Andong National University,
Andong 760-749,
Republic of Korea
;
    'Lee, Uk' .
;
Department of Chemistry
Pukyong National University
599-1 Daeyeon 3-dong Nam-gu,
Busan 608-737, Republic of Korea
;
data_I
_chemical_name_systematic
;
trans-Aqua(4,7-diazadecane-1,10-diamine-\k^4^N)fluoridochromium(III)
bis(perchlorate) monohydrate
;
_chemical_name_common     ?
_chemical_formula_moiety     'C8 H22 Cr F N4 O 2+, 2(Cl O4 -), H2 O'
_chemical_formula_sum     'C8 H26 Cl2 Cr F N4 O10'
_chemical_formula_iupac     '[Cr F (C8 H20 N4) (H2 O)] (Cl O4)2, H2 O'
_chemical_formula_weight     480.23
_chemical_melting_point     ?
_symmetry_cell_setting     monoclinic
_symmetry_space_group_name_H-M     'P 21/c'
_symmetry_space_group_name_Hall     '-P 2ybc'
loop_
    _symmetry_equiv_pos_as_xyz
    'x, y, z'
    '-x, y+1/2, -z+1/2'
    '-x, -y, -z'
    'x, -y-1/2, z-1/2'
_cell_length_a     9.9500(10)
_cell_length_b     16.893(2)
_cell_length_c     12.0080(10)
_cell_angle_alpha     90.00
_cell_angle_beta     108.650(10)
_cell_angle_gamma     90.00
_cell_volume     1912.4(4)
_cell_formula_units_Z     4
_cell_measurement_reflns_used     32
_cell_measurement_theta_min     19.0
_cell_measurement_theta_max     20.8
_cell_measurement_temperature     298(2)
_exptl_crystal_description     'block'
_exptl_crystal_colour     'dark red'
_exptl_crystal_size_max     0.43
_exptl_crystal_size_mid     0.30
_exptl_crystal_size_min     0.25
_exptl_crystal_density_diffrn     1.668
_exptl_crystal_density_meas     ?
_exptl_crystal_density_method     'not measured'
_exptl_crystal_F_000     996
_exptl_absorpt_coefficient_mu     0.941
_exptl_absorpt_correction_type     'numerical'
_exptl_absorpt_process_details     '(X-SHAPE; Stoe, 1996)'
_exptl_absorpt_correction_T_min     0.686
_exptl_absorpt_correction_T_max     0.889
_exptl_special_details
;
;
_diffrn_ambient_temperature     298(2)
_diffrn_radiation_type     MoK\a
_diffrn_radiation_wavelength     0.71069
_diffrn_radiation_source     'fine-focus sealed tube'
_diffrn_radiation_monochromator     graphite
_diffrn_measurement_device_type     'Stoe Stadi-4'
_diffrn_measurement_method     '\w/2-\q'
_diffrn_detector_area_resol_mean     ?
_diffrn_reflns_number     4347
_diffrn_reflns_av_R_equivalents     0.0000
_diffrn_reflns_av_sigmaI/netI     0.0331
_diffrn_reflns_theta_min     2.16
_diffrn_reflns_theta_max     27.46
_diffrn_reflns_theta_full     27.46
_diffrn_measured_fraction_theta_max     0.994
_diffrn_measured_fraction_theta_full     0.994
_diffrn_reflns_limit_h_min     -12
_diffrn_reflns_limit_h_max     12
_diffrn_reflns_limit_k_min     0
_diffrn_reflns_limit_k_max     21
_diffrn_reflns_limit_l_min     0
_diffrn_reflns_limit_l_max     15
_diffrn_standards_number     3
_diffrn_standards_interval_count     ?
_diffrn_standards_interval_time     60
_diffrn_standards_decay_%     3.1
_refine_special_details
;
 Refinement of F^2^ against ALL reflections.  The weighted R-factor wR and
 goodness of fit S are based on F^2^, conventional R-factors R are based
 on F, with F set to zero for negative F^2^. The threshold expression of
 F^2^ > 2sigma(F^2^) is used only for calculating R-factors(gt) etc. and is
 not relevant to the choice of reflections for refinement.  R-factors based
 on F^2^ are statistically about twice as large as those based on F, and R-
 factors based on ALL data will be even larger.
;
_reflns_number_total     4347
_reflns_number_gt     3245
_reflns_threshold_expression     I>2\s(I)
_refine_ls_structure_factor_coef     Fsqd
_refine_ls_matrix_type     full
_refine_ls_R_factor_all     0.1054
_refine_ls_R_factor_gt     0.0764
_refine_ls_wR_factor_gt     0.1964
_refine_ls_wR_factor_ref     0.2277
_refine_ls_goodness_of_fit_ref     1.086
_refine_ls_restrained_S_all     1.086
_refine_ls_number_reflns     4347
_refine_ls_number_parameters     243
_refine_ls_number_restraints     3
_refine_ls_hydrogen_treatment     mixed
_refine_ls_weighting_scheme     calc
_refine_ls_weighting_details
         'calc w=1/[\s^2^(Fo^2^)+(0.1014P)^2^+6.2787P] where P=(Fo^2^+2Fc^2^)/3'
_atom_sites_solution_hydrogens     geom
_atom_sites_solution_primary     direct
_atom_sites_solution_secondary     difmap
_refine_ls_shift/su_max     0.000
_refine_ls_shift/su_mean     0.000
_refine_diff_density_max     1.071
_refine_diff_density_min     -0.601
_refine_ls_extinction_method     none
_refine_ls_extinction_coef     ?
loop_
    _atom_type_symbol
    _atom_type_description
    _atom_type_scat_dispersion_real
    _atom_type_scat_dispersion_imag
    _atom_type_scat_source
    'C' 'C' 0.0033 0.0016
                         'International Tables Vol C Tables 4.2.6.8 and 6.1.1.4'
    'O' 'O' 0.0106 0.0060
                         'International Tables Vol C Tables 4.2.6.8 and 6.1.1.4'
    'N' 'N' 0.0061 0.0033
                         'International Tables Vol C Tables 4.2.6.8 and 6.1.1.4'
    'H' 'H' 0.0000 0.0000
                         'International Tables Vol C Tables 4.2.6.8 and 6.1.1.4'
    'F' 'F' 0.0171 0.0103
                         'International Tables Vol C Tables 4.2.6.8 and 6.1.1.4'
    'Cl' 'Cl' 0.1484 0.1585
                         'International Tables Vol C Tables 4.2.6.8 and 6.1.1.4'
    'Cr' 'Cr' 0.3209 0.6236
                         'International Tables Vol C Tables 4.2.6.8 and 6.1.1.4'
_computing_data_collection     'STADI4 (Stoe & Cie, 1996)'
_computing_cell_refinement     'STADI4 (Stoe & Cie, 1996)'
_computing_data_reduction     'X-RED (Stoe & Cie, 1996)'
_computing_structure_solution     'SHELXS97 (Sheldrick, 2008)'
_computing_structure_refinement     'SHELXL97 (Sheldrick, 2008)'
_computing_molecular_graphics
                      'ORTEP-3 (Farrugia, 1997) and DIAMOND (Brandenburg, 1998)'
_computing_publication_material     'SHELXL97 (Sheldrick, 2008)'
loop_
    _atom_site_type_symbol
    _atom_site_label
    _atom_site_fract_x
    _atom_site_fract_y
    _atom_site_fract_z
    _atom_site_U_iso_or_equiv
    _atom_site_adp_type
    _atom_site_calc_flag
    _atom_site_refinement_flags
    _atom_site_occupancy
    _atom_site_disorder_assembly
    _atom_site_disorder_group
    Cr Cr 0.77207(8) 0.74161(4) 0.61410(6) 0.0294(2) Uani d . 1 . .
    Cl Cl1 0.25308(17) 0.51481(9) 0.64339(13) 0.0538(4) Uani d . 1 . .
    Cl Cl2 1.24851(16) 0.84876(12) 0.62990(16) 0.0643(5) Uani d . 1 . .
    F F 0.7140(3) 0.74557(18) 0.7485(2) 0.0404(7) Uani d . 1 . .
    N N1 0.6809(5) 0.6308(3) 0.5748(4) 0.0458(11) Uani d . 1 . .
    H H1AN 0.7106 0.6106 0.5164 0.055 Uiso calc R 1 . .
    N N2 0.5732(4) 0.7824(3) 0.5160(4) 0.0454(11) Uani d . 1 . .
    H H1N2 0.5272 0.7928 0.5688 0.055 Uiso calc R 1 . .
    N N3 0.8507(5) 0.8564(3) 0.6485(4) 0.0435(10) Uani d . 1 . .
    H H3AN 0.8338 0.8731 0.7139 0.052 Uiso calc R 1 . .
    H H3BN 0.9455 0.8539 0.6654 0.052 Uiso calc R 1 . .
    N N4 0.9663(4) 0.6910(3) 0.7114(4) 0.0414(10) Uani d . 1 . .
    H H4AN 1.0105 0.6748 0.6607 0.050 Uiso calc R 1 . .
    H H4BN 1.0203 0.7291 0.7565 0.050 Uiso calc R 1 . .
    C C1 0.9611(7) 0.6231(4) 0.7887(5) 0.0523(14) Uani d . 1 . .
    H H1A 0.9198 0.6405 0.8476 0.063 Uiso calc R 1 . .
    H H1B 1.0569 0.6051 0.8291 0.063 Uiso calc R 1 . .
    C C2 0.8750(8) 0.5550(4) 0.7202(7) 0.0643(18) Uani d . 1 . .
    H H2A 0.8905 0.5089 0.7711 0.077 Uiso calc R 1 . .
    H H2B 0.9095 0.5423 0.6554 0.077 Uiso calc R 1 . .
    C C3 0.7171(8) 0.5710(4) 0.6718(6) 0.0639(18) Uani d . 1 . .
    H H3A 0.6679 0.5219 0.6425 0.077 Uiso calc R 1 . .
    H H3B 0.6840 0.5898 0.7348 0.077 Uiso calc R 1 . .
    C C4 0.5235(7) 0.6431(5) 0.5235(6) 0.0643(19) Uani d . 1 . .
    H H4A 0.4797 0.5967 0.4788 0.077 Uiso calc R 1 . .
    H H4B 0.4827 0.6510 0.5860 0.077 Uiso calc R 1 . .
    C C5 0.4968(6) 0.7142(5) 0.4451(5) 0.065(2) Uani d . 1 . .
    H H5A 0.5311 0.7049 0.3791 0.078 Uiso calc R 1 . .
    H H5B 0.3959 0.7252 0.4147 0.078 Uiso calc R 1 . .
    C C6 0.5603(7) 0.8554(5) 0.4447(5) 0.0629(19) Uani d . 1 . .
    H H6A 0.4607 0.8690 0.4110 0.076 Uiso calc R 1 . .
    H H6B 0.5972 0.8452 0.3805 0.076 Uiso calc R 1 . .
    C C7 0.6384(8) 0.9245(4) 0.5152(7) 0.068(2) Uani d . 1 . .
    H H7A 0.6117 0.9719 0.4677 0.082 Uiso calc R 1 . .
    H H7B 0.6070 0.9311 0.5833 0.082 Uiso calc R 1 . .
    C C8 0.7971(7) 0.9183(4) 0.5569(6) 0.0586(16) Uani d . 1 . .
    H H8A 0.8289 0.9063 0.4904 0.070 Uiso calc R 1 . .
    H H8B 0.8372 0.9690 0.5885 0.070 Uiso calc R 1 . .
    O O1 0.2360(12) 0.5429(5) 0.5295(7) 0.143(3) Uani d . 1 . .
    O O2 0.1991(14) 0.4382(5) 0.6357(8) 0.183(5) Uani d . 1 . .
    O O3 0.3986(11) 0.5079(10) 0.6805(16) 0.257(8) Uani d . 1 . .
    O O4 0.2177(16) 0.5591(8) 0.7161(12) 0.231(7) Uani d . 1 . .
    O O5 1.1848(9) 0.8171(7) 0.7049(9) 0.173(5) Uani d . 1 . .
    O O6 1.1523(12) 0.9046(7) 0.5676(8) 0.186(5) Uani d . 1 . .
    O O7 1.2769(14) 0.7974(8) 0.5576(17) 0.277(10) Uani d . 1 . .
    O O8 1.3760(9) 0.8831(8) 0.6872(10) 0.188(5) Uani d . 1 . .
    O O1W 0.8322(4) 0.7379(3) 0.4706(3) 0.0412(9) Uani d D 1 . .
    H H1OA 0.782(7) 0.743(4) 0.398(6) 0.07(2) Uiso d D 1 . .
    H H1OB 0.896(6) 0.714(4) 0.474(5) 0.046(19) Uiso d D 1 . .
    O O2W 1.0660(6) 0.6849(4) 0.4419(5) 0.0841(17) Uani d . 1 . .
loop_
    _atom_site_aniso_label
    _atom_site_aniso_U_11
    _atom_site_aniso_U_22
    _atom_site_aniso_U_33
    _atom_site_aniso_U_12
    _atom_site_aniso_U_13
    _atom_site_aniso_U_23
    Cr 0.0281(4) 0.0384(4) 0.0229(4) -0.0002(3) 0.0098(3) -0.0013(3)
    Cl1 0.0632(9) 0.0531(8) 0.0533(8) -0.0025(7) 0.0302(7) -0.0047(6)
    Cl2 0.0436(8) 0.0758(11) 0.0728(11) -0.0005(7) 0.0175(7) 0.0124(9)
    F 0.0427(16) 0.0559(18) 0.0266(13) -0.0032(13) 0.0166(12) -0.0043(12)
    N1 0.049(3) 0.050(3) 0.044(2) -0.015(2) 0.022(2) -0.013(2)
    N2 0.032(2) 0.073(3) 0.032(2) 0.010(2) 0.0118(17) 0.001(2)
    N3 0.048(3) 0.040(2) 0.048(3) -0.0004(19) 0.022(2) -0.0008(19)
    N4 0.035(2) 0.051(3) 0.037(2) 0.0042(19) 0.0107(18) 0.0039(19)
    C1 0.064(4) 0.053(3) 0.042(3) 0.014(3) 0.019(3) 0.010(3)
    C2 0.083(5) 0.036(3) 0.078(5) 0.007(3) 0.032(4) 0.011(3)
    C3 0.082(5) 0.048(3) 0.071(4) -0.019(3) 0.038(4) -0.002(3)
    C4 0.043(3) 0.082(5) 0.068(4) -0.026(3) 0.018(3) -0.027(4)
    C5 0.033(3) 0.113(6) 0.041(3) -0.008(3) 0.001(2) -0.018(4)
    C6 0.048(3) 0.097(5) 0.045(3) 0.030(3) 0.017(3) 0.029(3)
    C7 0.077(5) 0.060(4) 0.077(5) 0.033(4) 0.036(4) 0.022(4)
    C8 0.067(4) 0.044(3) 0.077(4) 0.008(3) 0.041(4) 0.012(3)
    O1 0.220(10) 0.118(6) 0.095(5) -0.040(6) 0.058(6) -0.005(5)
    O2 0.337(15) 0.099(6) 0.131(7) -0.105(8) 0.099(9) -0.011(5)
    O3 0.109(8) 0.285(16) 0.40(2) 0.041(10) 0.120(11) 0.135(16)
    O4 0.320(17) 0.204(12) 0.246(13) -0.030(11) 0.198(13) -0.117(10)
    O5 0.113(6) 0.241(12) 0.196(10) -0.005(7) 0.091(7) 0.089(9)
    O6 0.198(10) 0.226(12) 0.105(6) 0.110(9) 0.007(6) 0.029(7)
    O7 0.226(13) 0.185(11) 0.53(3) -0.062(9) 0.278(17) -0.190(15)
    O8 0.091(6) 0.270(13) 0.173(9) -0.082(7) 0.002(5) 0.040(9)
    O1W 0.0369(19) 0.063(2) 0.0266(17) 0.0085(18) 0.0144(15) 0.0048(16)
    O2W 0.061(3) 0.110(5) 0.088(4) 0.030(3) 0.033(3) 0.003(3)
_geom_special_details
;
 All esds (except the esd in the dihedral angle between two l.s. planes)
 are estimated using the full covariance matrix.  The cell esds are taken
 into account individually in the estimation of esds in distances, angles
 and torsion angles; correlations between esds in cell parameters are only
 used when they are defined by crystal symmetry.  An approximate (isotropic)
 treatment of cell esds is used for estimating esds involving l.s. planes.
;
loop_
    _geom_bond_atom_site_label_1
    _geom_bond_atom_site_label_2
    _geom_bond_site_symmetry_2
    _geom_bond_distance
    _geom_bond_publ_flag
    Cr F . 1.881(3) ?
    Cr O1W . 1.997(3) ?
    Cr N1 . 2.068(5) ?
    Cr N2 . 2.070(4) ?
    Cr N3 . 2.082(5) ?
    Cr N4 . 2.095(4) ?
    Cl1 O4 . 1.282(8) ?
    Cl1 O3 . 1.377(11) ?
    Cl1 O2 . 1.392(8) ?
    Cl1 O1 . 1.405(8) ?
    Cl2 O7 . 1.321(10) ?
    Cl2 O8 . 1.364(8) ?
    Cl2 O5 . 1.365(7) ?
    Cl2 O6 . 1.381(9) ?
    N1 C3 . 1.496(8) ?
    N1 C4 . 1.502(8) ?
    N1 H1AN . 0.910 ?
    N2 C6 . 1.484(8) ?
    N2 C5 . 1.488(8) ?
    N2 H1N2 . 0.910 ?
    N3 C8 . 1.488(8) ?
    N3 H3AN . 0.900 ?
    N3 H3BN . 0.900 ?
    N4 C1 . 1.487(7) ?
    N4 H4AN . 0.900 ?
    N4 H4BN . 0.900 ?
    C1 C2 . 1.511(10) ?
    C1 H1A . 0.970 ?
    C1 H1B . 0.970 ?
    C2 C3 . 1.516(10) ?
    C2 H2A . 0.970 ?
    C2 H2B . 0.970 ?
    C3 H3A . 0.970 ?
    C3 H3B . 0.970 ?
    C4 C5 . 1.498(11) ?
    C4 H4A . 0.970 ?
    C4 H4B . 0.970 ?
    C5 H5A . 0.970 ?
    C5 H5B . 0.970 ?
    C6 C7 . 1.504(11) ?
    C6 H6A . 0.970 ?
    C6 H6B . 0.970 ?
    C7 C8 . 1.499(10) ?
    C7 H7A . 0.970 ?
    C7 H7B . 0.970 ?
    C8 H8A . 0.970 ?
    C8 H8B . 0.970 ?
    O1W H1OA . 0.86(6) ?
    O1W H1OB . 0.74(6) ?
loop_
    _geom_angle_atom_site_label_1
    _geom_angle_atom_site_label_2
    _geom_angle_atom_site_label_3
    _geom_angle_site_symmetry_1
    _geom_angle_site_symmetry_3
    _geom_angle
    _geom_angle_publ_flag
    F Cr O1W . . 179.49(16) ?
    F Cr N1 . . 89.72(16) ?
    O1W Cr N1 . . 90.30(18) ?
    F Cr N2 . . 88.63(15) ?
    O1W Cr N2 . . 90.87(17) ?
    N1 Cr N2 . . 84.3(2) ?
    F Cr N3 . . 89.77(16) ?
    O1W Cr N3 . . 90.17(18) ?
    N1 Cr N3 . . 176.23(19) ?
    N2 Cr N3 . . 91.9(2) ?
    F Cr N4 . . 91.04(15) ?
    O1W Cr N4 . . 89.47(17) ?
    N1 Cr N4 . . 90.98(19) ?
    N2 Cr N4 . . 175.3(2) ?
    N3 Cr N4 . . 92.77(19) ?
    O4 Cl1 O3 . . 108.6(11) ?
    O4 Cl1 O2 . . 113.8(8) ?
    O3 Cl1 O2 . . 106.6(9) ?
    O4 Cl1 O1 . . 119.5(9) ?
    O3 Cl1 O1 . . 97.5(8) ?
    O2 Cl1 O1 . . 108.9(5) ?
    O7 Cl2 O8 . . 104.5(8) ?
    O7 Cl2 O5 . . 114.7(9) ?
    O8 Cl2 O5 . . 112.8(7) ?
    O7 Cl2 O6 . . 110.5(10) ?
    O8 Cl2 O6 . . 110.7(8) ?
    O5 Cl2 O6 . . 103.7(7) ?
    C3 N1 C4 . . 111.9(5) ?
    C3 N1 Cr . . 117.1(4) ?
    C4 N1 Cr . . 107.0(4) ?
    C3 N1 H1AN . . 106.8 ?
    C4 N1 H1AN . . 106.8 ?
    Cr N1 H1AN . . 106.8 ?
    C6 N2 C5 . . 112.3(5) ?
    C6 N2 Cr . . 119.7(4) ?
    C5 N2 Cr . . 106.8(4) ?
    C6 N2 H1N2 . . 105.7 ?
    C5 N2 H1N2 . . 105.7 ?
    Cr N2 H1N2 . . 105.7 ?
    C8 N3 Cr . . 119.0(4) ?
    C8 N3 H3AN . . 107.6 ?
    Cr N3 H3AN . . 107.6 ?
    C8 N3 H3BN . . 107.6 ?
    Cr N3 H3BN . . 107.6 ?
    H3AN N3 H3BN . . 107.0 ?
    C1 N4 Cr . . 116.9(4) ?
    C1 N4 H4AN . . 108.1 ?
    Cr N4 H4AN . . 108.1 ?
    C1 N4 H4BN . . 108.1 ?
    Cr N4 H4BN . . 108.1 ?
    H4AN N4 H4BN . . 107.3 ?
    N4 C1 C2 . . 112.0(5) ?
    N4 C1 H1A . . 109.2 ?
    C2 C1 H1A . . 109.2 ?
    N4 C1 H1B . . 109.2 ?
    C2 C1 H1B . . 109.2 ?
    H1A C1 H1B . . 107.9 ?
    C1 C2 C3 . . 114.3(5) ?
    C1 C2 H2A . . 108.7 ?
    C3 C2 H2A . . 108.7 ?
    C1 C2 H2B . . 108.7 ?
    C3 C2 H2B . . 108.7 ?
    H2A C2 H2B . . 107.6 ?
    N1 C3 C2 . . 112.4(5) ?
    N1 C3 H3A . . 109.1 ?
    C2 C3 H3A . . 109.1 ?
    N1 C3 H3B . . 109.1 ?
    C2 C3 H3B . . 109.1 ?
    H3A C3 H3B . . 107.9 ?
    C5 C4 N1 . . 108.7(5) ?
    C5 C4 H4A . . 109.9 ?
    N1 C4 H4A . . 109.9 ?
    C5 C4 H4B . . 109.9 ?
    N1 C4 H4B . . 109.9 ?
    H4A C4 H4B . . 108.3 ?
    N2 C5 C4 . . 107.8(5) ?
    N2 C5 H5A . . 110.1 ?
    C4 C5 H5A . . 110.1 ?
    N2 C5 H5B . . 110.1 ?
    C4 C5 H5B . . 110.1 ?
    H5A C5 H5B . . 108.5 ?
    N2 C6 C7 . . 112.8(5) ?
    N2 C6 H6A . . 109.0 ?
    C7 C6 H6A . . 109.0 ?
    N2 C6 H6B . . 109.0 ?
    C7 C6 H6B . . 109.0 ?
    H6A C6 H6B . . 107.8 ?
    C8 C7 C6 . . 115.7(6) ?
    C8 C7 H7A . . 108.4 ?
    C6 C7 H7A . . 108.4 ?
    C8 C7 H7B . . 108.4 ?
    C6 C7 H7B . . 108.4 ?
    H7A C7 H7B . . 107.4 ?
    N3 C8 C7 . . 112.7(5) ?
    N3 C8 H8A . . 109.0 ?
    C7 C8 H8A . . 109.0 ?
    N3 C8 H8B . . 109.0 ?
    C7 C8 H8B . . 109.0 ?
    H8A C8 H8B . . 107.8 ?
    Cr O1W H1OA . . 129(5) ?
    Cr O1W H1OB . . 117(5) ?
    H1OA O1W H1OB . . 109(6) ?
loop_
    _geom_hbond_atom_site_label_D
    _geom_hbond_atom_site_label_H
    _geom_hbond_atom_site_label_A
    _geom_hbond_site_symmetry_A
    _geom_hbond_distance_DH
    _geom_hbond_distance_HA
    _geom_hbond_distance_DA
    _geom_hbond_angle_DHA
    O1W H1OA F 4_575 0.86(6) 1.72(6) 2.564(5) 168(8)
    O1W H1OB O2W . 0.74(6) 1.92(6) 2.617(6) 158(7)
    N1 H1AN O2 3_666 0.91 2.42 3.332(11) 176.8
    N2 H1N2 O7 1_455 0.91 2.45 3.154(10) 134.1
    N3 H3BN O5 . 0.90 2.36 3.242(10) 167.3
    N4 H4BN O5 . 0.90 2.43 3.062(10) 127.2
    C1 H1B O4 1_655 0.97 2.53 3.141(13) 121.1
