# Supplementary material for: trans-Aqua­(4,7-diaza­decane-1,10-diamine-κ4 N)fluoridochromium(III) bis­(perchlorate) monohydrate
Source: Acta Crystallogr Sect E Struct Rep Online. 2008 Aug 20;64(Pt 9):m1186. doi: 10.1107/S1600536808026081 (PMC2960685; doi:10.1107/S1600536808026081)
Supplement: Supplementary file 2 [file e-64-m1186-Isup2.hkl]

# 
# h,k,l, Fc-squared, Fo-squared, sigma(Fo-squared) and status flag 
# 
data_I
_shelx_title ' CHOI4' 
_shelx_refln_list_code          4 
_shelx_F_calc_maximum      256.76 
_exptl_crystal_F_000       996.00 
_reflns_d_resolution_high  0.7705 
 
loop_ 
 _symmetry_equiv_pos_as_xyz 
 'x, y, z' 
 '-x, y+1/2, -z+1/2' 
 '-x, -y, -z' 
 'x, -y-1/2, z-1/2' 
 
_cell_length_a     9.9500 
_cell_length_b    16.8930 
_cell_length_c    12.0080 
_cell_angle_alpha  90.000 
_cell_angle_beta  108.650 
_cell_angle_gamma  90.000 
 
_shelx_F_squared_multiplier     1.000 
 
loop_ 
 _refln_index_h 
 _refln_index_k 
 _refln_index_l 
 _refln_F_squared_calc 
 _refln_F_squared_meas 
 _refln_F_squared_sigma 
 _refln_observed_status 
   1   0   0       63.60      356.56      6.14 o 
   2   0   0    65923.93    58494.13    359.07 o 
   3   0   0     5524.71     5168.59     35.63 o 
   4   0   0    17628.43    15937.38     74.06 o 
   5   0   0     1823.90     1248.10     23.28 o 
   6   0   0     3881.25     3634.37     42.76 o 
   7   0   0      317.06      259.33     15.15 o 
   8   0   0     1001.35     1215.92     30.71 o 
   9   0   0       45.11       53.64     12.64 o 
  10   0   0      531.19      529.54     25.15 o 
  11   0   0      433.73      394.06     25.56 o 
  12   0   0       76.79       83.19     16.26 o 
   1   1   0    11681.78     9660.98     36.15 o 
   2   1   0        7.54       18.72      6.90 o 
   3   1   0       46.36       24.10      7.66 o 
   4   1   0     1783.69     2177.37     27.61 o 
   5   1   0      456.91      492.51     16.26 o 
   6   1   0       23.90       53.59      9.42 o 
   7   1   0      476.14      676.32     22.17 o 
   8   1   0       55.17       58.73     12.23 o 
   9   1   0        4.91       10.53     11.35 o 
  10   1   0      598.37      607.41     27.55 o 
  11   1   0       39.83       36.68     14.39 o 
  12   1   0      100.30       96.06     17.43 o 
   0   2   0     8893.14    10893.16     42.35 o 
   1   2   0      165.30      112.85      7.14 o 
   2   2   0      528.49      444.54     12.05 o 
   3   2   0     1587.94     1766.93     23.17 o 
   4   2   0     4977.90     6225.74     47.68 o 
   5   2   0      319.38      425.59     15.91 o 
   6   2   0       52.24      101.20     10.82 o 
   7   2   0      417.78      446.41     18.90 o 
   8   2   0       33.45       34.05     11.41 o 
   9   2   0      184.63      204.57     18.84 o 
  10   2   0        0.08      -11.29     11.29 o 
  11   2   0      384.49      391.36     25.21 o 
  12   2   0        1.21       21.00     14.27 o 
   1   3   0     9985.85    10772.01     46.27 o 
   2   3   0      346.27      376.39     12.17 o 
   3   3   0     9447.89     9535.32     55.11 o 
   4   3   0     3458.73     3064.11     34.63 o 
   5   3   0     3688.65     3925.99     43.35 o 
   6   3   0      810.90      767.52     22.29 o 
   7   3   0     1071.02     1165.67     29.60 o 
   8   3   0      137.28      190.89     16.96 o 
   9   3   0      130.94      142.45     15.79 o 
  10   3   0      309.71      393.70     22.93 o 
  11   3   0       49.15       32.23     14.80 o 
  12   3   0       90.96       84.94     18.19 o 
   0   4   0     3904.50     4787.58     32.06 o 
   1   4   0       21.07       16.91      7.96 o 
   2   4   0    13412.62    14266.21     64.35 o 
   3   4   0      833.42      955.01     19.48 o 
   4   4   0     4556.36     4143.73     41.94 o 
   5   4   0      657.52      711.65     20.24 o 
   6   4   0     1642.81     1796.01     33.75 o 
   7   4   0      195.20      231.13     16.09 o 
   8   4   0      153.87      150.05     15.68 o 
   9   4   0      155.96      158.30     16.44 o 
  10   4   0       18.29       15.62     12.28 o 
  11   4   0      118.69      148.65     17.55 o 
  12   4   0        0.55        9.48     14.22 o 
   1   5   0    19710.73    20738.36     83.13 o 
   2   5   0     1152.58     1155.84     20.42 o 
   3   5   0     7357.00     7735.63     54.46 o 
   4   5   0      788.67      842.22     20.88 o 
   5   5   0     1570.35     1557.27     29.89 o 
   6   5   0      917.84      929.10     25.80 o 
   7   5   0     1670.82     1560.60     34.63 o 
   8   5   0      254.91      299.75     18.37 o 
   9   5   0       49.00       18.84     13.92 o 
  10   5   0      163.00      182.87     17.78 o 
  11   5   0       38.91       33.52     14.16 o 
   0   6   0     2398.31     3024.22     31.24 o 
   1   6   0       13.33        3.28      8.19 o 
   2   6   0     6730.28     8232.64     58.68 o 
   3   6   0      952.68      814.03     19.89 o 
   4   6   0       20.45        4.74      7.84 o 
   5   6   0      614.72      659.06     21.18 o 
   6   6   0      221.43      220.19     15.09 o 
   7   6   0      345.72      303.50     18.60 o 
   8   6   0      100.23       90.09     14.68 o 
   9   6   0      290.84      304.78     20.83 o 
  10   6   0      190.37      160.76     18.13 o 
  11   6   0       81.43      105.94     16.67 o 
   1   7   0    24455.84    24033.96    105.77 o 
   2   7   0      202.86      292.79     13.69 o 
   3   7   0    13028.09    11234.51     72.95 o 
   4   7   0      358.18      306.60     15.79 o 
   5   7   0     4512.75     4372.11     55.87 o 
   6   7   0      400.27      484.67     20.42 o 
   7   7   0      501.24      594.13     24.16 o 
   8   7   0      183.75      214.34     18.54 o 
   9   7   0       16.42        3.69     13.69 o 
  10   7   0      120.29      103.54     16.67 o 
  11   7   0       59.65       65.46     16.73 o 
   0   8   0     5674.18     6456.70     53.12 o 
   1   8   0      738.35      894.70     20.94 o 
   2   8   0     5009.17     5317.65     58.62 o 
   3   8   0       41.69       31.65      8.95 o 
   4   8   0     2064.27     2119.16     39.43 o 
   5   8   0      134.47      116.24     12.28 o 
   6   8   0      843.86      808.94     26.03 o 
   7   8   0       11.93        7.66     10.71 o 
   8   8   0      240.80      227.21     19.42 o 
   9   8   0      179.62      201.42     19.25 o 
  10   8   0       76.42       71.37     14.33 o 
  11   8   0      120.28      115.01     19.01 o 
   1   9   0     1212.00     1556.22     28.31 o 
   2   9   0     1113.96     1181.17     27.20 o 
   3   9   0       18.38       14.33      8.77 o 
   4   9   0      276.50      337.43     17.08 o 
   5   9   0      129.34      148.18     13.86 o 
   6   9   0        2.09      -10.30     10.30 o 
   7   9   0      286.15      291.39     19.13 o 
   8   9   0      221.03      222.07     19.07 o 
   9   9   0       45.89       43.64     13.69 o 
  10   9   0       84.81       71.95     16.03 o 
  11   9   0        2.19        2.22     13.63 o 
   0  10   0     6523.68     6773.24     61.48 o 
   1  10   0       32.62       65.11     10.47 o 
   2  10   0     5145.29     4882.70     62.30 o 
   3  10   0     1312.19     1280.21     28.96 o 
   4  10   0      979.66      930.15     27.26 o 
   5  10   0      109.47      122.79     13.28 o 
   6  10   0      184.97      216.39     17.67 o 
   7  10   0       36.47       30.13     12.81 o 
   8  10   0      152.11      167.31     19.66 o 
   9  10   0      231.41      196.85     20.24 o 
  10  10   0       74.18       82.66     16.85 o 
   1  11   0     5643.65     6229.60     61.78 o 
   2  11   0      116.97       65.52     11.47 o 
   3  11   0     1957.33     2047.85     37.73 o 
   4  11   0      232.33      208.49     16.50 o 
   5  11   0      126.97      162.22     14.68 o 
   6  11   0       10.20       33.23     12.11 o 
   7  11   0      179.17      178.95     17.49 o 
   8  11   0      196.68      187.14     20.01 o 
   9  11   0       23.22       42.12     14.16 o 
  10  11   0        7.28        9.71     13.98 o 
   0  12   0     1713.10     2065.93     37.50 o 
   1  12   0        6.35       11.06     10.76 o 
   2  12   0     3787.89     4154.20     60.02 o 
   3  12   0       87.56      136.07     14.04 o 
   4  12   0     1265.57     1157.71     32.70 o 
   6  12   0      388.02      389.49     22.35 o 
   7  12   0      199.07      198.02     18.72 o 
   8  12   0      149.50      120.22     17.37 o 
   9  12   0       38.04       45.86     14.80 o 
  10  12   0       24.51        1.99     14.62 o 
   1  13   0       13.61       26.85     10.12 o 
   2  13   0        7.79       34.87     12.11 o 
   3  13   0      655.70      665.85     25.21 o 
   4  13   0       83.76       56.28     12.64 o 
   5  13   0       47.30       49.96     12.75 o 
   6  13   0      268.77      301.57     20.36 o 
   7  13   0       46.03       34.75     14.68 o 
   8  13   0      114.93       99.80     17.43 o 
   9  13   0        3.43        6.20     13.69 o 
   0  14   0       34.76       56.04     12.23 o 
   1  14   0      289.54      263.54     18.60 o 
   2  14   0       77.82       46.80     12.87 o 
   3  14   0        0.63      -10.00     10.00 o 
   4  14   0       81.30       68.50     13.45 o 
   5  14   0       71.74       48.50     13.34 o 
   6  14   0       32.22       22.11     13.28 o 
   7  14   0      103.74      104.89     16.50 o 
   8  14   0        2.20       14.16     12.81 o 
   9  14   0       21.06       10.24     14.51 o 
   1  15   0     1504.92     1691.53     39.90 o 
   2  15   0       85.69       75.52     14.10 o 
   3  15   0     1457.58     1550.78     38.96 o 
   4  15   0       12.93       15.97     12.28 o 
   5  15   0      712.54      582.60     28.02 o 
   6  15   0       33.84       60.02     14.45 o 
   7  15   0      244.47      213.35     19.83 o 
   8  15   0        7.40       31.71     15.15 o 
   0  16   0      556.95      621.80     27.20 o 
   1  16   0      149.88      153.50     16.61 o 
   2  16   0      181.07      205.92     19.54 o 
   3  16   0       27.82        9.07     12.81 o 
   4  16   0       63.69       62.19     14.39 o 
   5  16   0        4.32        4.56     11.99 o 
   6  16   0        2.93      -12.81     12.81 o 
   7  16   0       18.21       30.30     15.03 o 
   8  16   0        2.52       40.60     13.57 o 
   1  17   0      321.02      379.37     22.17 o 
   2  17   0        0.06      -12.46     12.46 o 
   3  17   0       79.93       79.09     14.57 o 
   4  17   0        0.47      -10.59     12.23 o 
   5  17   0       10.54       -1.35     12.11 o 
   6  17   0       56.32       75.17     15.62 o 
   7  17   0       17.56       34.22     13.81 o 
   0  18   0      445.07      611.15     28.90 o 
   1  18   0        0.53       32.82     13.22 o 
   2  18   0      208.07      213.00     21.12 o 
   3  18   0        0.08       37.26     12.99 o 
   4  18   0      111.41       95.47     17.55 o 
   5  18   0       32.84       29.60     14.80 o 
   6  18   0        6.48       28.55     14.51 o 
   1  19   0      166.83      118.75     17.61 o 
   2  19   0       11.24      -12.93     12.93 o 
   3  19   0       83.06       48.79     15.15 o 
   4  19   0       24.34       -7.37     15.27 o 
   5  19   0       34.35       24.45     15.21 o 
   6  19   0        5.60       32.41     14.98 o 
   0  20   0       56.57       53.59     15.15 o 
   1  20   0        9.94       19.13     13.22 o 
   2  20   0       40.26       30.42     14.33 o 
   3  20   0       56.00       41.94     15.68 o 
   4  20   0       16.33        6.96     14.57 o 
   1  21   0        5.97      -13.75     13.75 o 
   2  21   0       16.53       28.31     13.69 o 
   3  21   0        4.63       -5.44     13.98 o 
 -12   1   1        0.46       11.47     13.40 o 
 -11   1   1       22.08       58.32     13.34 o 
 -10   1   1        0.93       -5.15     12.11 o 
  -9   1   1       20.76      -10.30     11.11 o 
  -8   1   1       25.79       23.98     10.30 o 
  -7   1   1      202.44      257.75     14.98 o 
  -6   1   1       25.95       19.13      8.83 o 
  -5   1   1      514.57      902.13     21.06 o 
  -4   1   1       30.92        4.27      6.55 o 
  -3   1   1      609.74      743.94     13.75 o 
  -2   1   1      700.12      368.55      9.24 o 
  -1   1   1       90.40      473.50      7.43 o 
   0   1   1      796.32     1224.87     10.24 o 
   1   1   1      284.74      145.49      6.49 o 
   2   1   1      360.65      304.43      9.65 o 
   3   1   1     2156.60     1933.37     22.76 o 
   4   1   1     5494.00     4784.48     40.89 o 
   5   1   1      886.97      722.07     18.66 o 
   6   1   1        6.59       -4.45      8.01 o 
   7   1   1       23.92       16.56      9.01 o 
   8   1   1        0.02        6.96     10.53 o 
   9   1   1        3.22        9.18     11.41 o 
  10   1   1       37.23       32.76     12.99 o 
  11   1   1        0.14      -12.75     12.75 o 
 -12   2   1      127.54      143.09     18.37 o 
 -11   2   1        4.09      -12.34     12.34 o 
 -10   2   1       40.14       33.58     12.28 o 
  -9   2   1      274.06      291.51     17.78 o 
  -8   2   1      391.65      349.36     18.02 o 
  -7   2   1        3.49       -8.07      8.42 o 
  -6   2   1       74.71      112.61     10.30 o 
  -5   2   1      178.00      218.20     12.34 o 
  -4   2   1     1622.73     1731.37     24.98 o 
  -3   2   1      302.27      525.21     13.22 o 
  -2   2   1     3214.38     2679.24     22.41 o 
  -1   2   1     4349.33     4109.57     22.87 o 
   0   2   1      407.74      373.58      7.84 o 
   1   2   1     1042.03     1021.88     13.22 o 
   2   2   1     3904.46     4577.33     31.59 o 
   3   2   1    11229.52    12103.88     58.91 o 
   4   2   1        8.48       13.69      7.43 o 
   5   2   1      365.94      319.88     14.16 o 
   6   2   1      237.61      219.73     13.75 o 
   7   2   1      164.05      146.83     13.28 o 
   8   2   1       50.12       38.08     12.05 o 
   9   2   1       36.51       44.93     12.11 o 
  10   2   1       26.73       -1.11     12.17 o 
  11   2   1        7.40       27.20     12.99 o 
 -12   3   1       29.19       79.38     14.51 o 
 -11   3   1        5.04       22.81     11.82 o 
 -10   3   1      136.30      147.48     15.56 o 
  -9   3   1      387.22      460.51     20.94 o 
  -8   3   1      463.50      459.34     19.83 o 
  -7   3   1       28.87       22.58      9.54 o 
  -6   3   1      369.69      427.40     17.49 o 
  -5   3   1     8957.86     8498.23     63.30 o 
  -4   3   1      587.27      642.74     16.91 o 
  -3   3   1     4063.82     4658.76     36.91 o 
  -2   3   1    16254.77    16155.94     63.82 o 
  -1   3   1    19863.45    21272.00     81.55 o 
   0   3   1     9580.27     9896.15     42.06 o 
   1   3   1    23313.92    23326.75     84.53 o 
   2   3   1     4577.81     5169.53     36.21 o 
   3   3   1     1372.02      973.26     18.37 o 
   4   3   1      195.29       40.19      8.42 o 
   5   3   1     1609.57     1366.09     26.56 o 
   6   3   1     4170.71     4326.42     49.96 o 
   7   3   1     1748.63     1766.41     36.04 o 
   8   3   1      159.53      169.42     15.62 o 
   9   3   1      163.66      160.47     16.73 o 
  10   3   1      258.79      234.64     21.59 o 
  11   3   1       83.82       77.34     15.50 o 
 -12   4   1       69.53       60.02     14.80 o 
 -11   4   1        3.77       25.33     12.64 o 
 -10   4   1       30.56       41.36     11.88 o 
  -9   4   1      399.87      438.98     21.70 o 
  -8   4   1      327.18      403.88     19.89 o 
  -7   4   1      485.40      610.39     22.81 o 
  -6   4   1     1412.78     1647.65     32.12 o 
  -5   4   1      961.29      958.81     22.93 o 
  -4   4   1      388.89      316.43     13.51 o 
  -3   4   1     3155.46     3051.59     32.12 o 
  -2   4   1     2349.19     2926.17     28.14 o 
  -1   4   1     5778.80     5988.41     36.27 o 
   0   4   1     5981.62     6958.57     38.14 o 
   1   4   1     4474.06     5103.77     35.68 o 
   2   4   1     3734.87     3536.97     32.00 o 
   3   4   1     9832.17     9588.56     57.56 o 
   4   4   1       32.21      103.43     10.24 o 
   5   4   1       61.57       49.78      9.42 o 
   6   4   1        0.13       18.19      9.48 o 
   7   4   1       15.13       54.58     11.64 o 
   8   4   1        0.02      -10.59     10.59 o 
   9   4   1       38.15       71.43     12.93 o 
  10   4   1        3.56      -11.41     11.41 o 
  11   4   1        2.83       10.18     12.93 o 
 -12   5   1       16.18       16.03     13.45 o 
 -11   5   1       44.35       34.81     13.40 o 
 -10   5   1       76.63       25.21     14.16 o 
  -9   5   1        3.96      -11.35     11.35 o 
  -8   5   1      400.27      423.89     21.24 o 
  -7   5   1     1523.29     1423.25     33.58 o 
  -6   5   1      436.42      486.95     19.01 o 
  -5   5   1      180.65      142.21     12.28 o 
  -4   5   1      280.19      298.70     14.04 o 
  -3   5   1      407.03      518.84     15.62 o 
  -2   5   1     3004.54     3302.38     31.88 o 
  -1   5   1     3011.70     3549.84     31.18 o 
   0   5   1     7475.21     7864.85     45.28 o 
   1   5   1      453.50      459.05     13.22 o 
   2   5   1      992.26     1086.29     19.83 o 
   3   5   1      369.69      416.87     15.09 o 
   4   5   1        2.92       -1.46      7.96 o 
   5   5   1      126.34      140.81     12.99 o 
   6   5   1       28.33       57.39     11.29 o 
   7   5   1       73.32       62.01     12.17 o 
   8   5   1       81.92       58.03     12.87 o 
   9   5   1       56.01       68.56     13.63 o 
  10   5   1        5.93       -1.23     12.11 o 
  11   5   1        0.34       20.83     13.51 o 
 -11   6   1        0.33       14.51     11.82 o 
 -10   6   1       30.21       38.96     12.28 o 
  -9   6   1        0.31        2.63     11.06 o 
  -8   6   1      712.79      721.48     28.14 o 
  -7   6   1      127.05      160.82     15.68 o 
  -6   6   1      242.96      224.00     14.62 o 
  -5   6   1       63.24       56.69     10.24 o 
  -4   6   1       18.82       11.41      8.37 o 
  -3   6   1       67.81      161.28     12.17 o 
  -2   6   1      189.25      226.16     12.05 o 
  -1   6   1       19.66        4.86      8.54 o 
   0   6   1     4110.76     4701.94     38.90 o 
   1   6   1     1577.75     1709.31     24.86 o 
   2   6   1     8024.20     8226.33     56.74 o 
   3   6   1        0.72       50.66      9.07 o 
   4   6   1     1133.88     1067.68     24.10 o 
   5   6   1      620.60      527.85     18.78 o 
   6   6   1     1064.98     1019.83     28.90 o 
   7   6   1        9.42       23.75     11.29 o 
   8   6   1      286.59      247.10     18.90 o 
   9   6   1       14.84       18.25     12.23 o 
  10   6   1      122.02      138.94     16.73 o 
  11   6   1       30.40       53.47     15.62 o 
 -11   7   1       41.61       44.75     15.39 o 
 -10   7   1       35.32       60.37     13.16 o 
  -9   7   1       10.59       14.92     11.47 o 
  -8   7   1       45.16       29.13     12.28 o 
  -7   7   1        0.28       19.48     10.06 o 
  -6   7   1       23.11       15.27     10.12 o 
  -5   7   1       33.50       34.75     10.00 o 
  -4   7   1       90.96      121.09     11.00 o 
  -3   7   1      755.24      925.70     22.05 o 
  -2   7   1      552.04      659.53     18.31 o 
  -1   7   1      278.74      265.47     12.87 o 
   0   7   1      406.85      338.42     14.16 o 
   1   7   1     3745.98     4235.93     44.28 o 
   2   7   1        2.87        6.96      8.13 o 
   3   7   1     1640.26     1862.93     31.06 o 
   4   7   1      448.34      514.98     18.84 o 
   5   7   1        9.40       36.62      9.89 o 
   6   7   1      244.50      239.26     16.15 o 
   7   7   1       70.32      112.50     13.81 o 
   8   7   1      140.82      133.26     15.97 o 
   9   7   1        7.56       18.02     12.64 o 
  10   7   1        4.13        6.90     13.05 o 
  11   7   1        3.90      -13.75     13.75 o 
 -11   8   1       31.15       24.98     14.33 o 
 -10   8   1        3.15      -11.58     11.58 o 
  -9   8   1       14.41       41.01     13.05 o 
  -8   8   1       44.18       28.66     11.70 o 
  -7   8   1        1.56      -10.65     10.65 o 
  -6   8   1       34.60       10.06     10.35 o 
  -5   8   1       54.31       64.88     11.17 o 
  -4   8   1      167.39      237.98     13.81 o 
  -3   8   1      630.63      792.97     21.59 o 
  -2   8   1       64.17       70.73      9.77 o 
  -1   8   1     2521.24     3152.27     37.67 o 
   0   8   1       46.21       37.67      9.18 o 
   1   8   1       32.64       31.59      8.66 o 
   2   8   1     2093.22     2542.76     35.51 o 
   3   8   1      332.15      221.95     13.92 o 
   4   8   1      292.82      312.68     15.91 o 
   5   8   1       50.86       64.76     11.00 o 
   6   8   1      152.24      130.16     14.33 o 
   7   8   1       21.05        0.00     11.70 o 
   8   8   1       13.39        8.95     12.69 o 
   9   8   1        3.62        6.55     12.11 o 
  10   8   1       42.53       43.11     15.09 o 
  11   8   1       23.62      -15.27     15.68 o 
 -11   9   1       52.05       39.78     14.98 o 
 -10   9   1      102.05      110.92     16.26 o 
  -9   9   1      119.39       79.79     15.27 o 
  -8   9   1      403.34      385.51     22.87 o 
  -7   9   1      417.65      483.15     23.05 o 
  -6   9   1      363.20      379.84     19.36 o 
  -5   9   1      178.20      230.02     16.61 o 
  -4   9   1      930.88      889.20     24.75 o 
  -3   9   1       92.23      118.23     11.64 o 
  -2   9   1     1817.48     1487.01     30.54 o 
  -1   9   1       34.74       44.58      9.36 o 
   0   9   1      858.52     1014.92     23.28 o 
   1   9   1       77.72       68.27      9.83 o 
   2   9   1     1742.39     1837.37     31.77 o 
   3   9   1       28.76       13.81      9.36 o 
   4   9   1      511.85      550.89     20.83 o 
   5   9   1       40.10       68.68     11.29 o 
   6   9   1       16.83       22.76     10.88 o 
   7   9   1        1.26       27.09     11.17 o 
   8   9   1       26.66        6.84     12.23 o 
   9   9   1        0.14       -5.15     12.28 o 
  10   9   1        0.28      -13.69     13.69 o 
 -11  10   1        0.19       -3.39     13.40 o 
 -10  10   1        8.23       21.00     13.40 o 
  -9  10   1       30.83      -12.28     12.28 o 
  -8  10   1       95.82       63.24     14.62 o 
  -7  10   1        0.72       -5.79     12.17 o 
  -6  10   1        3.45        3.69     11.23 o 
  -5  10   1        5.70       19.66     10.35 o 
  -4  10   1      902.78      945.48     26.09 o 
  -3  10   1        0.78        9.77      9.77 o 
  -2  10   1      644.00      700.36     22.70 o 
  -1  10   1      308.32      303.73     15.91 o 
   0  10   1     1411.33     1637.94     30.65 o 
   1  10   1       97.88       97.75     11.41 o 
   2  10   1     1545.83     1515.15     30.13 o 
   3  10   1        0.88       12.64      9.71 o 
   4  10   1      746.20      770.27     24.51 o 
   5  10   1      314.39      342.69     18.49 o 
   6  10   1      828.81      801.10     29.13 o 
   7  10   1      241.23      246.99     20.94 o 
   8  10   1      271.36      298.93     22.29 o 
   9  10   1       47.69       40.42     13.92 o 
  10  10   1       21.82       40.77     14.68 o 
 -10  11   1        0.60      -12.05     12.05 o 
  -9  11   1        0.35       18.13     13.45 o 
  -8  11   1      111.23      151.28     17.14 o 
  -7  11   1        4.90       31.53     12.05 o 
  -6  11   1      138.10      133.20     14.68 o 
  -5  11   1      207.90      310.69     18.95 o 
  -4  11   1       28.99       57.33     11.35 o 
  -3  11   1      120.11      166.26     14.33 o 
  -2  11   1      209.52      212.18     15.68 o 
  -1  11   1      900.30      949.69     25.27 o 
   0  11   1      338.65      415.17     18.25 o 
   1  11   1      832.07      736.11     24.28 o 
   2  11   1     1067.02     1019.89     26.79 o 
   3  11   1     2048.47     2045.80     41.18 o 
   4  11   1        1.60       -1.35     11.35 o 
   5  11   1      798.52      895.81     28.96 o 
   6  11   1      222.96      186.15     16.96 o 
   7  11   1      918.11      837.60     32.47 o 
   8  11   1       43.49       43.64     14.57 o 
   9  11   1       85.66       62.95     16.26 o 
  10  11   1       87.09       76.17     17.84 o 
 -10  12   1       73.58      100.33     16.56 o 
  -9  12   1      250.83      236.57     19.77 o 
  -8  12   1      211.83      189.25     18.90 o 
  -6  12   1      178.64      248.80     19.83 o 
  -5  12   1      518.57      629.40     26.15 o 
  -4  12   1      160.55      270.21     17.37 o 
  -3  12   1     1721.56     2087.75     39.90 o 
  -2  12   1      239.84      230.96     17.61 o 
  -1  12   1     1183.22     1400.49     31.53 o 
   0  12   1      152.30      169.94     14.98 o 
   1  12   1     2022.66     1759.04     37.26 o 
   2  12   1       47.65       27.32     11.29 o 
   3  12   1     1099.12      965.60     29.60 o 
   4  12   1       34.68       69.03     12.28 o 
   5  12   1      565.20      502.75     24.04 o 
   6  12   1       38.28       36.27     13.05 o 
   7  12   1       51.88       31.18     13.28 o 
   8  12   1       12.45       10.35     13.05 o 
   9  12   1        0.36      -13.28     13.28 o 
 -10  13   1        0.24       20.53     14.39 o 
  -9  13   1        0.54        1.35     12.46 o 
  -8  13   1      182.85      165.61     18.90 o 
  -7  13   1       38.46       38.20     13.63 o 
  -6  13   1        3.47       15.79     11.76 o 
  -5  13   1       52.39       54.17     13.34 o 
  -4  13   1      314.83      298.41     19.60 o 
  -3  13   1      260.91      327.19     18.84 o 
  -2  13   1        6.33       -9.77      9.77 o 
  -1  13   1      161.85      219.55     16.85 o 
   0  13   1        0.42       -9.48      9.48 o 
   1  13   1      227.27      186.21     16.67 o 
   2  13   1      256.24      260.15     17.43 o 
   3  13   1     1014.72      877.38     30.71 o 
   4  13   1        5.45       16.91     11.06 o 
   5  13   1      209.27      274.60     18.95 o 
   6  13   1        0.01       -7.49     11.76 o 
   7  13   1      308.97      296.83     23.81 o 
   8  13   1       36.20        7.31     13.10 o 
   9  13   1        7.28       41.13     14.27 o 
  -9  14   1       23.21       50.02     14.39 o 
  -8  14   1        0.45       -7.72     13.10 o 
  -7  14   1      111.34       93.89     16.03 o 
  -6  14   1        4.00       12.58     12.17 o 
  -5  14   1       57.04       33.52     13.22 o 
  -4  14   1       44.46       51.95     12.93 o 
  -3  14   1      217.57      150.23     16.15 o 
  -2  14   1      162.91      119.05     15.21 o 
  -1  14   1       10.28       14.74     10.41 o 
   0  14   1       70.11       34.81     12.34 o 
   1  14   1      197.54      181.29     16.50 o 
   2  14   1     1080.24     1177.14     32.47 o 
   3  14   1        9.41       10.88     11.17 o 
   4  14   1      374.40      368.49     21.41 o 
   5  14   1        0.03       16.50     12.17 o 
   6  14   1      376.00      396.34     24.16 o 
   7  14   1        2.10       23.05     13.05 o 
   8  14   1       76.54      117.76     16.67 o 
   9  14   1       10.95       21.24     14.22 o 
  -9  15   1        3.11        8.48     13.86 o 
  -8  15   1       82.89      105.65     16.73 o 
  -7  15   1        0.27        4.74     12.69 o 
  -6  15   1       59.96       60.66     14.86 o 
  -5  15   1       49.83       74.29     14.74 o 
  -4  15   1      217.50      229.50     20.30 o 
  -3  15   1       45.57       27.73     13.16 o 
  -2  15   1      189.14      157.66     16.85 o 
  -1  15   1       69.16      109.80     13.98 o 
   0  15   1      160.05      124.78     15.39 o 
   1  15   1      339.18      264.83     19.95 o 
   2  15   1       71.09      105.42     14.57 o 
   3  15   1      543.41      445.89     24.10 o 
   4  15   1       34.23       23.46     13.05 o 
   5  15   1      293.22      298.12     22.87 o 
   6  15   1        1.85        5.79     12.87 o 
   7  15   1      163.91      142.80     18.84 o 
   8  15   1       12.03       -6.32     14.45 o 
  -8  16   1        1.23      -12.93     12.93 o 
  -7  16   1      165.75      131.92     17.90 o 
  -6  16   1       37.53        9.01     13.75 o 
  -5  16   1       99.08       88.16     15.79 o 
  -4  16   1      142.69       98.16     16.44 o 
  -3  16   1      456.74      475.49     24.34 o 
  -2  16   1        4.73       -8.54     11.23 o 
  -1  16   1      794.74      782.91     30.01 o 
   0  16   1       90.91      127.88     15.21 o 
   1  16   1      300.35      167.54     18.08 o 
   2  16   1      252.81      314.03     21.76 o 
   3  16   1        2.97       23.69     12.28 o 
   4  16   1      165.85      173.51     18.19 o 
   5  16   1        0.51      -11.99     11.99 o 
   6  16   1      111.07       88.16     16.26 o 
   7  16   1        3.36       10.12     12.81 o 
   8  16   1       24.31       40.01     15.09 o 
  -7  17   1        1.63       38.02     13.45 o 
  -6  17   1      124.07      134.20     17.37 o 
  -5  17   1       61.49       63.06     14.98 o 
  -4  17   1      103.78      109.75     16.44 o 
  -3  17   1       43.66       50.95     13.86 o 
  -2  17   1      724.76      707.32     30.60 o 
  -1  17   1       39.15        6.67     13.28 o 
   0  17   1      593.73      772.96     30.71 o 
   1  17   1      282.05      228.79     20.77 o 
   2  17   1      122.71      175.56     17.73 o 
   3  17   1      127.10      101.03     15.97 o 
   4  17   1       36.02       33.81     14.68 o 
   5  17   1      182.31      191.18     20.18 o 
   6  17   1       19.73       28.49     14.04 o 
   7  17   1       19.68       -8.01     13.69 o 
  -7  18   1        0.25       15.27     15.15 o 
  -6  18   1       59.40       39.49     15.27 o 
  -5  18   1        2.74       31.94     13.34 o 
  -4  18   1       98.89       94.77     15.97 o 
  -3  18   1        3.73       34.87     12.58 o 
  -2  18   1      241.38      192.70     19.71 o 
  -1  18   1       82.86      112.73     16.20 o 
   0  18   1      681.97      749.68     30.65 o 
   1  18   1        6.66        5.32     13.69 o 
   2  18   1      456.59      474.90     25.74 o 
   3  18   1       13.65        8.95     13.40 o 
   4  18   1      557.43      523.75     28.55 o 
   5  18   1        1.46       10.41     14.45 o 
   6  18   1      159.82      119.52     18.31 o 
  -6  19   1      127.81       74.59     18.08 o 
  -5  19   1       10.08       22.29     15.15 o 
  -4  19   1       81.21       72.60     16.26 o 
  -3  19   1       15.81        7.43     13.45 o 
  -2  19   1      104.56       88.86     15.91 o 
  -1  19   1       23.26       28.78     13.81 o 
   0  19   1      171.78      166.61     19.19 o 
   1  19   1       41.21       21.47     13.63 o 
   2  19   1      163.10       95.41     17.49 o 
   3  19   1       41.11       37.03     14.16 o 
   4  19   1       97.81      117.64     17.02 o 
   5  19   1       64.68      131.45     17.43 o 
  -5  20   1      131.16      170.23     20.53 o 
  -4  20   1        4.54       27.55     13.86 o 
  -3  20   1       60.60       69.15     15.56 o 
  -2  20   1        2.44       28.78     14.92 o 
  -1  20   1      100.62      131.04     17.26 o 
   0  20   1        5.10      -11.41     11.41 o 
   1  20   1      121.36      170.29     19.01 o 
   2  20   1        2.41        1.58     13.16 o 
   3  20   1       80.08       74.18     17.61 o 
   4  20   1       50.27       29.66     17.55 o 
  -3  21   1       19.90       42.24     14.57 o 
  -2  21   1       25.20        9.07     14.45 o 
  -1  21   1       54.11       63.41     16.44 o 
   0  21   1       55.50       78.97     15.91 o 
   1  21   1       79.10      137.01     18.25 o 
   2  21   1        7.09       30.42     15.09 o 
   3  21   1       91.57      112.44     19.48 o 
 -12   0   2      803.48      757.22     33.29 o 
 -11   0   2      324.26      335.50     22.29 o 
 -10   0   2      697.08      766.06     29.95 o 
  -9   0   2      733.61      907.69     29.48 o 
  -8   0   2      411.92      503.68     21.06 o 
  -7   0   2     3007.41     3156.02     43.52 o 
  -6   0   2      194.07      298.47     13.69 o 
  -5   0   2      268.85      204.16     11.11 o 
  -4   0   2      428.75      578.62     14.39 o 
  -3   0   2    14397.62    16233.75     63.18 o 
  -2   0   2       13.06      175.79      7.90 o 
  -1   0   2      893.10      288.70      7.49 o 
   0   0   2     1713.97     2014.51     16.09 o 
   1   0   2    19895.62    18556.55     65.99 o 
   2   0   2     3264.06     3887.73     29.19 o 
   3   0   2     2668.94     3238.15     30.60 o 
   4   0   2        1.21       30.30      7.66 o 
   5   0   2        0.89        2.11      7.55 o 
   6   0   2      882.14      940.50     23.58 o 
   7   0   2       12.77       11.58      9.77 o 
   8   0   2     1227.09     1123.32     31.12 o 
   9   0   2       10.69       27.38     10.82 o 
  10   0   2      451.12      424.18     23.40 o 
  11   0   2       62.39       46.21     14.33 o 
 -12   1   2        1.59      -12.75     12.75 o 
 -11   1   2      891.49      885.46     34.63 o 
 -10   1   2      109.72      160.52     15.62 o 
  -9   1   2      691.40      661.23     25.68 o 
  -8   1   2      267.55      317.01     17.32 o 
  -7   1   2      344.42      321.63     15.09 o 
  -6   1   2      976.23     1004.74     22.35 o 
  -5   1   2      194.62      164.27     10.18 o 
  -4   1   2      583.52      703.52     15.21 o 
  -3   1   2        1.59       11.17      6.38 o 
  -2   1   2    50268.78    52227.03    337.49 o 
  -1   1   2     1850.32     1292.26     13.51 o 
   0   1   2    38627.79    36833.52    247.63 o 
   1   1   2       40.40       14.45      6.14 o 
   2   1   2    15949.34    15011.51     60.25 o 
   3   1   2      806.13      598.10     14.57 o 
   4   1   2    19658.93    18951.54     85.12 o 
   5   1   2     2771.00     2390.08     33.34 o 
   6   1   2     1977.07     2111.56     34.92 o 
   7   1   2      409.30      493.10     19.77 o 
   8   1   2     1441.55     1541.30     36.15 o 
   9   1   2      761.98      761.32     28.90 o 
  10   1   2      229.87      199.37     19.60 o 
  11   1   2       98.95       90.32     16.03 o 
 -12   2   2      644.54      655.78     32.29 o 
 -11   2   2        1.87      -12.52     12.52 o 
 -10   2   2      729.89      726.28     28.55 o 
  -9   2   2      192.46      254.01     17.67 o 
  -8   2   2      900.77      859.66     25.45 o 
  -7   2   2     1146.53     1150.11     25.56 o 
  -6   2   2     3843.49     3314.73     38.61 o 
  -5   2   2     5004.40     4127.17     39.84 o 
  -4   2   2      322.40      285.07     10.94 o 
  -3   2   2       93.82       24.45      6.43 o 
  -2   2   2       18.59       35.74      6.55 o 
  -1   2   2    22540.42    20755.27     80.03 o 
   0   2   2     4558.71     5339.82     28.66 o 
   1   2   2     7833.00     7716.26     41.01 o 
   2   2   2     1752.50     1587.69     20.24 o 
   3   2   2    11940.87    10397.03     58.97 o 
   4   2   2     1255.53     1219.02     22.76 o 
   5   2   2     3679.98     3219.25     39.43 o 
   6   2   2      643.78      624.02     20.47 o 
   7   2   2     1068.82      963.44     26.97 o 
   8   2   2      402.56      408.68     21.64 o 
   9   2   2      211.36      206.50     18.19 o 
  10   2   2      234.52      237.45     20.88 o 
  11   2   2       30.47       50.02     14.57 o 
 -12   3   2       53.84       58.09     16.32 o 
 -11   3   2      665.44      706.33     30.60 o 
 -10   3   2       48.27       45.63     12.58 o 
  -9   3   2      911.24      954.78     28.90 o 
  -8   3   2       30.40       29.13     10.53 o 
  -7   3   2      719.45      820.29     22.87 o 
  -6   3   2      954.69     1066.92     23.34 o 
  -5   3   2     1115.65     1290.69     23.58 o 
  -4   3   2       28.17       82.08      8.31 o 
  -3   3   2      147.78      261.09     10.24 o 
  -2   3   2     4606.76     4718.96     31.59 o 
  -1   3   2       11.75        4.74      6.79 o 
   0   3   2      727.52      847.43     13.81 o 
   1   3   2      543.23      716.10     13.86 o 
   2   3   2     7605.55     7429.79     44.58 o 
   3   3   2      401.14      423.07     13.86 o 
   4   3   2     6593.88     6830.11     53.00 o 
   5   3   2     1899.79     1976.13     31.88 o 
   6   3   2      870.28      830.93     24.04 o 
   7   3   2      594.49      612.73     22.87 o 
   8   3   2        1.71       15.97     10.00 o 
   9   3   2      622.27      564.17     25.68 o 
  10   3   2       55.13       58.85     14.10 o 
  11   3   2       62.03       14.80     15.09 o 
 -12   4   2      303.28      351.76     23.28 o 
 -11   4   2        8.06        5.97     12.75 o 
 -10   4   2      844.49      849.07     32.12 o 
  -9   4   2      110.19       93.25     13.69 o 
  -8   4   2     1241.05     1229.32     32.41 o 
  -7   4   2      363.53      305.60     16.61 o 
  -6   4   2     1351.48     1467.41     28.55 o 
  -5   4   2      362.95      372.53     14.45 o 
  -4   4   2      374.36      369.66     13.22 o 
  -3   4   2       45.37       44.81      7.60 o 
  -2   4   2        7.20        3.98      6.84 o 
  -1   4   2       69.22      127.30      9.01 o 
   0   4   2       87.61      209.55     10.47 o 
   1   4   2     4269.91     4053.87     32.58 o 
   2   4   2      535.70      545.80     14.04 o 
   3   4   2     3251.22     3507.60     36.97 o 
   4   4   2     1883.09     2040.13     30.89 o 
   5   4   2     5327.85     5403.47     56.98 o 
   6   4   2     1500.90     1606.47     32.64 o 
   7   4   2     1208.58     1379.02     33.23 o 
   8   4   2      638.85      710.83     26.73 o 
   9   4   2       70.83       79.85     14.51 o 
  10   4   2      253.93      243.30     21.29 o 
  11   4   2       31.05       28.61     13.81 o 
 -12   5   2       79.01       67.39     15.97 o 
 -11   5   2      424.36      350.47     24.39 o 
 -10   5   2       86.60       56.45     14.74 o 
  -9   5   2      864.17      847.72     30.77 o 
  -8   5   2        0.58      -10.35     10.35 o 
  -7   5   2      620.12      585.70     22.17 o 
  -6   5   2        2.48       14.51      8.42 o 
  -5   5   2      527.57      461.56     16.79 o 
  -4   5   2      617.96      593.60     16.85 o 
  -3   5   2      478.85      580.50     15.79 o 
  -2   5   2       21.15        7.43      7.14 o 
  -1   5   2       19.45       -0.29      7.20 o 
   0   5   2     1433.44     1938.22     23.34 o 
   1   5   2      172.18      211.24     10.71 o 
   2   5   2     4345.56     3819.46     36.45 o 
   3   5   2      660.54      559.32     16.73 o 
   4   5   2     2788.54     2746.87     36.68 o 
   5   5   2     1010.93      874.69     23.87 o 
   6   5   2     3004.51     3118.05     46.51 o 
   7   5   2      670.19      648.30     24.34 o 
   8   5   2        5.50       -8.83     11.06 o 
   9   5   2      365.16      341.11     22.70 o 
  10   5   2        6.30       22.93     12.81 o 
  11   5   2       17.59       11.41     14.10 o 
 -12   6   2      203.12      212.71     21.06 o 
 -11   6   2       26.19       36.33     13.81 o 
 -10   6   2      550.53      484.32     26.68 o 
  -9   6   2      288.59      297.36     20.42 o 
  -8   6   2      909.36      873.23     29.37 o 
  -7   6   2     2229.95     2380.54     44.11 o 
  -6   6   2      238.94      286.01     15.97 o 
  -5   6   2     1350.29     1173.57     26.73 o 
  -4   6   2      171.91      166.55     11.93 o 
  -3   6   2     4229.00     3466.77     41.71 o 
  -2   6   2      216.54      210.31     10.94 o 
  -1   6   2     8668.50     7964.31     64.35 o 
   0   6   2      542.96      477.36     14.04 o 
   1   6   2    16001.88    15063.86     78.39 o 
   2   6   2      880.37      764.95     18.54 o 
   3   6   2    15979.57    14984.19     90.62 o 
   4   6   2     1393.63     1392.71     27.90 o 
   5   6   2    11587.83    11502.50     95.47 o 
   6   6   2      569.77      606.59     23.28 o 
   7   6   2     2324.00     2320.05     43.82 o 
   8   6   2      387.07      395.40     22.41 o 
   9   6   2      326.42      296.48     22.58 o 
  10   6   2      126.57      136.25     17.67 o 
  11   6   2       63.78       67.39     16.32 o 
 -12   7   2       70.10       79.97     16.96 o 
 -11   7   2      305.26      328.24     24.92 o 
 -10   7   2       94.47      103.66     16.26 o 
  -9   7   2      693.12      755.53     28.90 o 
  -8   7   2       67.56       89.74     14.22 o 
  -7   7   2      781.66      741.43     26.62 o 
  -6   7   2      127.48      186.38     14.92 o 
  -5   7   2      370.52      433.78     18.13 o 
  -4   7   2       22.87       -7.66      7.66 o 
  -3   7   2        8.47        1.23      7.25 o 
  -2   7   2        2.26       18.08      7.66 o 
  -1   7   2      272.79      244.76     11.93 o 
   0   7   2      555.39      612.85     16.85 o 
   1   7   2      335.51      591.96     16.50 o 
   2   7   2     1795.57     2278.93     35.33 o 
   3   7   2      773.40      741.55     20.53 o 
   4   7   2      208.48      276.94     15.39 o 
   5   7   2      321.68      300.57     16.61 o 
   6   7   2      529.61      454.72     20.94 o 
   7   7   2      711.36      646.25     25.10 o 
   8   7   2        5.50       -0.58     11.70 o 
   9   7   2      257.12      222.94     21.94 o 
  10   7   2        0.40       -3.69     12.58 o 
 -11   8   2       50.72       29.31     13.98 o 
 -10   8   2      438.02      412.72     24.57 o 
  -9   8   2      137.59       95.24     14.51 o 
  -8   8   2      573.16      440.74     23.34 o 
  -7   8   2        0.59      -10.47     10.47 o 
  -6   8   2        2.88       -3.86      9.42 o 
  -5   8   2      149.35      222.65     14.92 o 
  -4   8   2      823.94      721.36     21.18 o 
  -3   8   2      103.56       92.08     10.24 o 
  -2   8   2       75.63       60.02      9.01 o 
  -1   8   2      304.59      373.93     15.68 o 
   0   8   2       27.15       33.05      8.42 o 
   1   8   2     1115.43     1148.94     23.52 o 
   2   8   2      482.56      549.20     18.25 o 
   3   8   2     3331.78     3207.44     42.30 o 
   4   8   2     1185.22     1336.78     30.65 o 
   5   8   2       39.54       48.26     10.94 o 
   6   8   2      473.16      580.50     22.99 o 
   7   8   2        9.20       24.75     11.11 o 
   8   8   2      612.35      609.45     27.90 o 
   9   8   2       33.63       36.09     13.69 o 
  10   8   2      140.10      162.98     19.48 o 
 -11   9   2      365.80      373.93     25.51 o 
 -10   9   2      115.58      116.01     16.09 o 
  -9   9   2      454.47      442.84     25.15 o 
  -8   9   2      604.74      616.47     27.14 o 
  -7   9   2      315.74      366.09     20.88 o 
  -6   9   2     1639.85     2078.91     39.84 o 
  -5   9   2      444.89      484.79     20.42 o 
  -4   9   2     2639.79     3056.68     42.94 o 
  -3   9   2       97.84      102.84     11.41 o 
  -2   9   2     5246.55     5476.77     52.71 o 
  -1   9   2       72.85       96.99     10.24 o 
   0   9   2     6806.72     6111.55     69.15 o 
   1   9   2       10.48       -7.96      9.13 o 
   2   9   2     6437.67     5997.83     67.45 o 
   3   9   2      512.76      519.54     19.83 o 
   4   9   2     2945.59     2726.33     46.16 o 
   5   9   2       10.02       16.26     10.65 o 
   6   9   2     1258.48     1280.04     33.70 o 
   7   9   2      555.44      585.88     26.32 o 
   8   9   2      633.92      606.06     29.07 o 
   9   9   2       86.86       67.10     15.91 o 
  10   9   2      129.74      138.00     19.48 o 
 -11  10   2       11.32        1.46     13.51 o 
 -10  10   2      335.05      375.80     24.63 o 
  -9  10   2        0.34      -11.58     12.52 o 
  -8  10   2      169.01      165.20     18.02 o 
  -7  10   2        0.45       -3.98     10.82 o 
  -6  10   2        5.64       27.61     11.41 o 
  -5  10   2      105.32      132.21     13.69 o 
  -4  10   2      360.08      422.66     18.31 o 
  -3  10   2      662.01      666.72     22.23 o 
  -2  10   2        3.25       20.59      9.07 o 
  -1  10   2     1385.29     1403.94     30.71 o 
   0  10   2       16.93       24.80      9.94 o 
   1  10   2     1208.93     1437.23     29.37 o 
   2  10   2      289.66      340.65     17.20 o 
   3  10   2      660.69      679.59     22.52 o 
   4  10   2       14.29       61.25     11.70 o 
   5  10   2      231.44      249.27     17.37 o 
   6  10   2      232.96      270.27     19.89 o 
   7  10   2      224.91      253.89     20.94 o 
   8  10   2      182.23      132.03     17.96 o 
   9  10   2       51.25       54.46     14.62 o 
  10  10   2       18.06       62.65     15.27 o 
 -10  11   2        0.76       24.92     12.64 o 
  -9  11   2      341.56      294.02     23.75 o 
  -8  11   2        7.03        5.97     11.76 o 
  -7  11   2      123.28      114.31     15.74 o 
  -6  11   2        5.31        6.96     10.88 o 
  -5  11   2      117.50       81.84     13.40 o 
  -4  11   2      198.96      238.62     15.79 o 
  -3  11   2       87.71      113.78     12.81 o 
  -2  11   2      142.10      187.32     14.39 o 
  -1  11   2       24.52       37.38     10.06 o 
   0  11   2      987.94     1087.28     29.25 o 
   1  11   2      128.51      211.18     14.39 o 
   2  11   2     1461.17     1698.25     36.80 o 
   3  11   2      482.62      524.10     21.47 o 
   4  11   2      704.23      741.02     26.32 o 
   5  11   2      204.05      218.44     18.37 o 
   6  11   2      680.50      793.79     28.90 o 
   7  11   2      558.38      652.45     28.14 o 
   8  11   2      236.25      240.14     21.70 o 
   9  11   2       28.51       15.74     14.92 o 
 -10  12   2      217.51      213.70     20.88 o 
  -9  12   2        4.01       23.69     14.57 o 
  -8  12   2      299.61      341.00     21.88 o 
  -7  12   2       48.01       58.73     13.10 o 
  -6  12   2      218.55      156.08     16.67 o 
  -5  12   2       46.85       54.29     12.17 o 
  -4  12   2       25.65       20.83     10.94 o 
  -3  12   2        7.62      -10.30     10.30 o 
  -2  12   2        3.52       17.49     10.00 o 
  -1  12   2       37.20       89.86     12.23 o 
   0  12   2        5.68       -8.01      9.89 o 
   1  12   2     1001.97      879.55     26.27 o 
   2  12   2      267.81      191.76     17.08 o 
   3  12   2      470.36      466.95     21.24 o 
   4  12   2      283.68      316.37     19.54 o 
   5  12   2      578.29      475.66     24.22 o 
   6  12   2      547.72      628.64     27.55 o 
   7  12   2      159.80      145.37     17.20 o 
   8  12   2       58.57       38.26     14.80 o 
   9  12   2        0.07       30.60     13.28 o 
 -10  13   2        4.01      -13.92     13.92 o 
  -9  13   2      254.98      253.60     21.59 o 
  -8  13   2      108.56      141.45     17.26 o 
  -7  13   2      438.53      429.68     25.33 o 
  -6  13   2      198.02      220.54     20.18 o 
  -5  13   2      151.07      183.81     16.96 o 
  -4  13   2      611.42      853.46     28.26 o 
  -3  13   2      225.98      178.60     18.02 o 
  -2  13   2      119.82      174.27     15.33 o 
  -1  13   2       42.16       26.38     11.00 o 
   0  13   2      826.03      894.58     28.84 o 
   1  13   2        0.02       20.53     10.82 o 
   2  13   2     2180.14     2159.06     44.05 o 
   3  13   2       28.64       18.66     11.70 o 
   4  13   2     1283.73     1303.79     36.50 o 
   5  13   2      310.51      351.99     21.47 o 
   6  13   2      602.34      692.93     28.90 o 
   7  13   2       57.88       89.50     15.56 o 
   8  13   2      103.03      113.14     16.56 o 
   9  13   2       18.95       23.87     16.03 o 
  -9  14   2       39.94       42.53     14.74 o 
  -8  14   2      234.80      235.40     22.46 o 
  -7  14   2      236.23      202.23     18.72 o 
  -6  14   2      341.27      379.96     23.46 o 
  -5  14   2      722.04      671.99     28.02 o 
  -4  14   2       66.38      120.22     14.92 o 
  -3  14   2      479.95      420.50     22.35 o 
  -2  14   2      158.86      187.73     16.09 o 
  -1  14   2      144.17      167.72     16.85 o 
   0  14   2       55.56       53.82     12.64 o 
   1  14   2     1347.64     1541.01     36.74 o 
   2  14   2       28.90        7.66     12.64 o 
   3  14   2      962.38     1094.89     32.29 o 
   4  14   2       41.07       34.40     13.05 o 
   5  14   2      765.10      707.91     30.19 o 
   6  14   2       93.76       71.25     15.97 o 
   7  14   2      169.90      132.79     18.90 o 
   8  14   2       32.94       59.85     15.33 o 
  -9  15   2       74.54       66.81     16.20 o 
  -8  15   2       42.77       29.25     13.98 o 
  -7  15   2       93.79       87.69     16.73 o 
  -6  15   2        9.23       -7.31     12.11 o 
  -5  15   2        5.95       23.28     11.82 o 
  -4  15   2       34.67       54.35     12.93 o 
  -3  15   2       50.20       19.54     11.99 o 
  -2  15   2       98.89      165.61     16.09 o 
  -1  15   2      208.60      131.45     15.15 o 
   0  15   2      113.37       95.76     15.03 o 
   1  15   2      116.65      109.22     14.45 o 
   2  15   2       38.44       33.75     12.23 o 
   3  15   2        4.14       24.80     10.94 o 
   4  15   2        2.96       -4.33     12.69 o 
   5  15   2      197.96      202.18     19.42 o 
   6  15   2        5.90        9.77     14.22 o 
   7  15   2       53.17       44.99     15.62 o 
   8  15   2        0.47        1.99     14.39 o 
  -8  16   2       54.72       45.63     15.79 o 
  -7  16   2       13.58       30.13     13.98 o 
  -6  16   2       11.71       34.11     13.40 o 
  -5  16   2      189.46      146.48     17.67 o 
  -4  16   2       16.95       36.91     12.34 o 
  -3  16   2      261.89      193.58     19.25 o 
  -2  16   2       21.07       33.58     12.58 o 
   0  16   2      142.31       80.61     15.15 o 
   1  16   2      408.47      358.08     22.46 o 
   2  16   2       13.80       29.07     12.34 o 
   3  16   2      319.39      288.52     21.53 o 
   4  16   2       35.99       35.10     13.10 o 
   5  16   2      207.90      176.32     19.66 o 
   6  16   2       42.17       26.73     14.45 o 
   7  16   2       95.60      142.56     18.66 o 
  -8  17   2        1.72       21.18     13.75 o 
  -7  17   2       56.08       45.22     14.74 o 
  -6  17   2       20.06       33.11     13.69 o 
  -5  17   2        1.34       20.59     12.81 o 
  -4  17   2       87.38       68.97     15.33 o 
  -3  17   2       32.17       31.18     14.51 o 
  -2  17   2      411.92      531.30     26.79 o 
  -1  17   2       16.78       24.04     13.05 o 
   0  17   2      609.58      433.60     26.03 o 
   1  17   2       12.96       18.54     12.46 o 
   2  17   2      361.22      361.06     23.11 o 
   3  17   2        0.77      -11.58     11.58 o 
   4  17   2      327.35      302.80     24.75 o 
   5  17   2       52.20       25.45     15.74 o 
   6  17   2       40.68        6.84     15.09 o 
   7  17   2        8.50      -11.47     14.57 o 
  -7  18   2       24.14        2.22     15.33 o 
  -6  18   2       41.76       59.73     15.15 o 
  -5  18   2        1.01       27.73     13.05 o 
  -4  18   2        0.55        0.76     12.11 o 
  -3  18   2        3.40       11.76     12.28 o 
  -2  18   2       41.99        8.31     14.33 o 
  -1  18   2      138.28       65.99     15.68 o 
   0  18   2       10.87        6.79     12.75 o 
   1  18   2      152.80      137.53     17.43 o 
   2  18   2        9.84       33.81     13.10 o 
   3  18   2      117.50      120.28     16.67 o 
   4  18   2       56.32       65.23     14.86 o 
   5  18   2       14.37       29.78     13.81 o 
   6  18   2       24.94        6.08     14.74 o 
  -6  19   2        6.83       39.84     14.86 o 
  -5  19   2       55.40       55.46     15.44 o 
  -4  19   2        0.31      -11.47     11.47 o 
  -3  19   2       21.75       30.48     13.40 o 
  -2  19   2        0.37      -10.82     11.88 o 
  -1  19   2        7.64      -11.76     13.45 o 
   0  19   2       38.80       31.53     15.09 o 
   1  19   2       33.04       70.84     14.74 o 
   2  19   2       22.32       13.81     14.74 o 
   3  19   2       49.30       44.28     15.15 o 
   4  19   2       19.96       21.06     14.04 o 
   5  19   2       23.76      -12.40     13.86 o 
  -5  20   2        2.35      -11.06     13.86 o 
  -4  20   2       44.77       87.93     16.32 o 
  -3  20   2        1.69       18.37     12.64 o 
  -2  20   2        9.31       24.22     13.16 o 
  -1  20   2       10.00        3.69     13.45 o 
   0  20   2       13.06       10.06     13.75 o 
   1  20   2       10.90       25.56     13.98 o 
   2  20   2       42.64       37.50     15.21 o 
   3  20   2        7.05      -13.22     13.22 o 
   4  20   2        0.15      -11.35     13.10 o 
  -3  21   2        8.46       18.90     12.93 o 
  -2  21   2       86.55       78.57     17.02 o 
  -1  21   2        0.87      -12.05     12.34 o 
   0  21   2      103.84       75.35     16.38 o 
   1  21   2       18.79        8.72     15.15 o 
   2  21   2       82.38       71.95     16.79 o 
 -12   1   3       18.27       41.48     14.57 o 
 -11   1   3        1.32       11.58     11.29 o 
 -10   1   3        3.97        9.59     11.76 o 
  -9   1   3        6.60        5.62     10.35 o 
  -8   1   3        1.75       13.75      9.30 o 
  -7   1   3      105.94      123.32     11.93 o 
  -6   1   3     1257.19     1073.36     22.64 o 
  -5   1   3      424.87      405.81     13.57 o 
  -4   1   3      223.48      302.97     11.29 o 
  -3   1   3      301.20      217.91      9.48 o 
  -2   1   3     7367.25     9239.66     43.58 o 
  -1   1   3     1060.78     1150.23     15.09 o 
   0   1   3     3033.36     3413.71     26.73 o 
   1   1   3        3.81       -6.38      6.38 o 
   2   1   3      324.60      239.67     10.12 o 
   3   1   3       43.49      104.13      8.89 o 
   4   1   3       22.88        3.45      7.31 o 
   5   1   3        0.02       -7.25      7.25 o 
   6   1   3       31.07       19.71      9.42 o 
   7   1   3       21.25       51.54     11.41 o 
   8   1   3       31.29       17.67     11.29 o 
   9   1   3       18.27       -6.84     11.70 o 
  10   1   3        0.58      -12.05     12.05 o 
  11   1   3       13.56       30.71     14.04 o 
 -12   2   3       35.75       14.86     14.22 o 
 -11   2   3       57.28       52.59     13.51 o 
 -10   2   3       13.36       23.63     11.00 o 
  -9   2   3       71.86       33.29     11.23 o 
  -8   2   3       80.06       93.25     11.47 o 
  -7   2   3      516.17      530.42     18.31 o 
  -6   2   3       36.91       55.34      8.54 o 
  -5   2   3      900.70     1018.19     20.12 o 
  -4   2   3      205.65      254.59     10.76 o 
  -3   2   3      976.24      711.36     14.51 o 
  -2   2   3     2563.64     2373.87     22.93 o 
  -1   2   3    23412.48    22236.90     84.47 o 
   0   2   3     6080.29     5912.07     37.15 o 
   1   2   3       34.85       90.56      8.01 o 
   2   2   3      688.51      585.64     14.45 o 
   3   2   3       30.76        1.99      7.14 o 
   4   2   3      177.01      148.36     11.23 o 
   5   2   3      379.85      308.06     14.98 o 
   6   2   3      480.17      453.96     18.95 o 
   7   2   3      210.82      216.10     17.14 o 
   8   2   3      120.65      168.25     15.74 o 
   9   2   3      110.79       78.57     14.39 o 
  10   2   3       64.98       69.56     14.10 o 
  11   2   3        8.37       25.80     14.33 o 
 -12   3   3      240.90      216.27     20.47 o 
 -11   3   3      160.02      137.30     16.20 o 
 -10   3   3      266.00      308.41     19.66 o 
  -9   3   3      674.93      807.53     26.62 o 
  -8   3   3     2022.25     2272.67     39.96 o 
  -7   3   3      461.68      578.51     19.48 o 
  -6   3   3       23.43       12.34      7.37 o 
  -5   3   3     2181.65     2124.66     29.13 o 
  -4   3   3        4.11        6.03      6.96 o 
  -3   3   3      304.20      156.49      9.18 o 
  -2   3   3     3129.75     3791.85     30.36 o 
  -1   3   3     5527.64     5754.99     35.92 o 
   0   3   3    19143.50    18481.61     79.74 o 
   1   3   3     5367.10     5725.16     38.61 o 
   2   3   3     3323.25     2567.92     29.25 o 
   3   3   3     2212.50     1884.28     26.85 o 
   4   3   3      754.72      587.63     17.55 o 
   5   3   3      238.46      227.74     13.69 o 
   6   3   3      410.77      372.12     18.02 o 
   7   3   3      376.78      384.64     19.36 o 
   8   3   3       74.53       64.17     12.64 o 
   9   3   3        7.98       -2.87     12.34 o 
  10   3   3       45.29       36.27     13.81 o 
  11   3   3       28.94       51.07     14.33 o 
 -12   4   3       26.94       40.83     13.98 o 
 -11   4   3       68.59       70.32     14.27 o 
 -10   4   3        2.38        2.16     10.65 o 
  -9   4   3       96.74       53.47     12.05 o 
  -8   4   3       73.03       93.66     12.11 o 
  -7   4   3       54.00       48.67      9.65 o 
  -6   4   3        7.92       31.59      8.25 o 
  -5   4   3      440.65      453.78     15.15 o 
  -4   4   3      447.98      382.24     13.45 o 
  -3   4   3     2145.66     2065.28     25.62 o 
  -2   4   3     1277.35     1286.24     20.30 o 
  -1   4   3       46.50       -0.64      6.79 o 
   0   4   3        0.01       48.15      7.49 o 
   1   4   3      132.24      328.24     11.70 o 
   2   4   3      631.14      789.05     17.67 o 
   3   4   3     1221.00      814.85     19.25 o 
   4   4   3      758.03      601.15     18.66 o 
   5   4   3     2363.04     2391.36     38.02 o 
   6   4   3      221.33      201.65     15.79 o 
   7   4   3      112.69      141.63     14.10 o 
   8   4   3       12.25       36.97     11.88 o 
   9   4   3      169.50      142.39     16.20 o 
  10   4   3       88.10       69.50     16.03 o 
 -12   5   3       14.48       52.36     13.86 o 
 -11   5   3       14.69       41.30     12.40 o 
 -10   5   3      116.19      104.48     15.56 o 
  -9   5   3        9.34        2.34     11.06 o 
  -8   5   3        1.01        4.04      9.59 o 
  -7   5   3        0.39        8.83      8.60 o 
  -6   5   3      240.10      212.71     13.16 o 
  -5   5   3      434.75      441.79     15.68 o 
  -4   5   3     1364.68     1152.98     22.81 o 
  -3   5   3     1152.57      949.40     18.95 o 
  -2   5   3        0.70       42.30      7.49 o 
  -1   5   3      298.96      149.64      9.71 o 
   0   5   3     1586.95     1426.58     21.53 o 
   1   5   3       66.31       52.06      7.60 o 
   2   5   3        0.62        4.15      8.01 o 
   3   5   3      367.81      347.43     14.10 o 
   4   5   3      420.97      399.38     16.20 o 
   5   5   3       34.88       28.90      9.59 o 
   6   5   3     1130.69     1117.06     29.78 o 
   7   5   3       83.41       64.41     13.34 o 
   8   5   3      264.43      266.58     19.66 o 
   9   5   3       24.58       48.38     13.28 o 
  10   5   3       56.13       28.37     14.62 o 
 -12   6   3       12.02       26.32     13.51 o 
 -11   6   3       71.82       43.70     15.74 o 
 -10   6   3      271.13      293.26     22.05 o 
  -9   6   3      143.19      123.96     15.50 o 
  -8   6   3      340.16      420.32     20.83 o 
  -7   6   3     1093.72     1048.55     27.85 o 
  -6   6   3      539.50      612.20     20.94 o 
  -5   6   3      730.30      668.71     20.01 o 
  -4   6   3      782.44      592.72     18.13 o 
  -3   6   3     1601.03     1734.00     26.03 o 
  -2   6   3     4206.88     3462.67     39.37 o 
  -1   6   3       22.87       17.32      7.20 o 
   0   6   3     2265.50     2395.11     29.25 o 
   1   6   3     1788.33     2413.94     31.53 o 
   2   6   3      262.01      272.96     12.69 o 
   3   6   3      535.29      335.79     14.98 o 
   4   6   3      293.22      265.41     14.33 o 
   5   6   3      148.87      163.33     14.27 o 
   6   6   3      308.57      292.03     17.14 o 
   7   6   3       68.65       72.07     12.93 o 
   8   6   3       90.11       85.82     14.57 o 
   9   6   3       11.99       -3.39     12.99 o 
  10   6   3        0.01        9.71     12.58 o 
 -12   7   3       45.91       57.97     16.20 o 
 -11   7   3       34.25       35.22     12.93 o 
 -10   7   3       22.47       -0.88     12.11 o 
  -9   7   3       63.05       58.56     12.93 o 
  -8   7   3        2.80       19.71      9.54 o 
  -7   7   3       98.45       93.01     12.23 o 
  -6   7   3       24.89       36.97     10.00 o 
  -5   7   3      242.68      223.47     13.28 o 
  -4   7   3       98.09       94.36      9.77 o 
  -3   7   3      444.47      474.96     16.03 o 
  -2   7   3        0.07       12.28      7.96 o 
  -1   7   3      102.53      106.88     10.18 o 
   0   7   3     5009.39     5567.97     47.27 o 
   1   7   3      288.90      345.09     14.45 o 
   2   7   3      827.16      815.78     20.83 o 
   3   7   3       48.63       80.26     10.18 o 
   4   7   3       67.27       16.44      9.24 o 
   5   7   3       54.17       60.08     11.17 o 
   6   7   3      225.39      173.57     15.50 o 
   7   7   3       34.23        2.75     11.88 o 
   8   7   3       62.93       74.35     14.22 o 
   9   7   3       16.94       22.29     14.10 o 
  10   7   3       28.78       41.89     14.27 o 
 -11   8   3       87.70      107.87     16.67 o 
 -10   8   3      139.39      124.55     16.32 o 
  -9   8   3       52.13       74.88     14.57 o 
  -8   8   3      280.74      311.28     20.01 o 
  -7   8   3       54.59       83.13     12.34 o 
  -6   8   3      406.31      380.02     18.49 o 
  -5   8   3       26.87       41.94      9.54 o 
  -4   8   3      125.44      119.11     11.58 o 
  -3   8   3        6.02       -7.43      7.43 o 
  -2   8   3       27.86       18.43      8.01 o 
  -1   8   3        0.12        4.62      7.72 o 
   0   8   3      423.57      464.61     15.74 o 
   1   8   3     1289.66     1296.71     26.44 o 
   2   8   3     1051.21     1209.43     25.68 o 
   3   8   3       51.37      118.29     12.05 o 
   4   8   3        1.09        0.58      8.66 o 
   5   8   3      195.43      196.91     16.26 o 
   6   8   3      147.37      198.43     17.02 o 
   7   8   3       39.95       35.92     12.93 o 
   8   8   3       24.94       51.54     13.10 o 
   9   8   3       48.27       -1.70     14.51 o 
  10   8   3        1.05       -0.47     13.05 o 
 -11   9   3        0.22       11.17     12.34 o 
 -10   9   3        4.94       24.45     12.81 o 
  -9   9   3        7.57       36.85     12.46 o 
  -8   9   3        0.76       16.03     11.76 o 
  -7   9   3        0.34       31.18     10.94 o 
  -6   9   3      858.52     1015.85     29.54 o 
  -5   9   3       18.78       12.11      8.83 o 
  -4   9   3      432.37      429.21     18.43 o 
  -3   9   3       93.69      171.64     11.88 o 
  -2   9   3      245.73      170.23     13.51 o 
  -1   9   3        7.08        9.07      7.90 o 
   0   9   3      501.72      593.60     18.49 o 
   1   9   3      470.53      418.22     16.56 o 
   2   9   3     1214.46     1457.41     29.54 o 
   3   9   3        5.78        8.54      8.54 o 
   4   9   3      948.23     1348.25     31.12 o 
   5   9   3      306.65      340.06     18.84 o 
   6   9   3      688.05      756.29     28.14 o 
   7   9   3        0.37       21.18     12.05 o 
   8   9   3      257.43      251.08     20.77 o 
   9   9   3       58.05      101.50     16.15 o 
  10   9   3      106.24       91.32     18.84 o 
 -11  10   3       72.42       78.21     15.91 o 
 -10  10   3      185.47      180.30     19.54 o 
  -9  10   3      399.55      417.10     25.10 o 
  -8  10   3      172.49      210.13     19.42 o 
  -7  10   3       86.56      106.12     14.33 o 
  -6  10   3      356.95      373.64     20.24 o 
  -5  10   3      102.60      152.57     14.04 o 
  -4  10   3     1223.39     1183.75     30.42 o 
  -3  10   3       37.84       52.94     10.18 o 
  -2  10   3      558.11      679.07     21.64 o 
  -1  10   3      782.44      964.26     23.69 o 
   0  10   3     1437.64     1648.41     30.95 o 
   1  10   3      386.41      338.95     16.73 o 
   2  10   3     1718.04     1828.83     34.92 o 
   3  10   3       47.04       64.23     10.88 o 
   4  10   3       17.41       40.89     11.23 o 
   5  10   3       68.21       41.36     12.75 o 
   6  10   3       92.44       93.66     14.39 o 
   7  10   3      187.62      180.24     19.07 o 
   8  10   3       17.39        5.56     12.93 o 
   9  10   3       10.72       18.31     13.28 o 
 -11  11   3       12.68       33.75     14.45 o 
 -10  11   3      223.80      189.19     19.36 o 
  -9  11   3      283.20      213.88     20.18 o 
  -8  11   3      527.34      564.64     25.97 o 
  -7  11   3      152.61      121.62     15.91 o 
  -6  11   3       60.52      110.80     14.39 o 
  -5  11   3      565.00      596.00     22.81 o 
  -4  11   3      316.22      376.56     19.71 o 
  -3  11   3     1105.94      930.33     26.09 o 
  -2  11   3        5.95       -0.58      8.42 o 
  -1  11   3      424.80      349.24     17.26 o 
   0  11   3      874.03      938.16     25.62 o 
   1  11   3      767.59      739.03     26.62 o 
   2  11   3      472.08      567.63     21.82 o 
   4  11   3        5.86       22.29     10.88 o 
   5  11   3      191.20      176.73     16.79 o 
   6  11   3      221.19      183.40     18.43 o 
   7  11   3        0.65        8.25     13.10 o 
   8  11   3       29.10       43.82     13.98 o 
   9  11   3       24.58        8.42     14.45 o 
 -10  12   3       31.84       17.78     14.68 o 
  -9  12   3        3.51       15.09     12.23 o 
  -8  12   3        0.93        2.98     12.34 o 
  -7  12   3      161.13      246.87     20.24 o 
  -6  12   3        8.52       25.97     12.34 o 
  -5  12   3      648.64      893.24     28.49 o 
  -4  12   3       51.29       33.70     11.47 o 
  -3  12   3     2002.56     2349.24     42.41 o 
  -2  12   3      712.30      746.40     24.86 o 
  -1  12   3     1258.17     1358.66     31.77 o 
   0  12   3        9.33        1.29     10.71 o 
   1  12   3     1366.16     1269.10     33.58 o 
   2  12   3       11.74       10.35     10.82 o 
   4  12   3        0.62       18.84     10.71 o 
   5  12   3      977.75     1203.87     35.10 o 
   6  12   3        0.10      -12.58     12.58 o 
   7  12   3      768.93      718.32     31.18 o 
   8  12   3      120.11       98.69     17.26 o 
   9  12   3      134.11      150.52     19.48 o 
 -10  13   3      142.28      133.38     19.13 o 
  -9  13   3      316.96      260.27     23.11 o 
  -8  13   3       99.01      125.77     16.91 o 
  -7  13   3      257.58      278.34     22.81 o 
  -6  13   3        3.50      -11.58     11.58 o 
  -5  13   3      662.56      759.45     27.67 o 
  -4  13   3        5.70       -6.84     10.65 o 
  -3  13   3       33.19       87.34     13.34 o 
  -2  13   3       90.48       81.96     13.05 o 
  -1  13   3       21.41       35.51     11.11 o 
   0  13   3      111.44      142.74     14.62 o 
   1  13   3      337.04      286.42     19.66 o 
   2  13   3      214.44      241.37     18.78 o 
   3  13   3      255.34      157.42     17.20 o 
   4  13   3      126.37      122.56     15.50 o 
   5  13   3      163.48      126.59     16.85 o 
   6  13   3      319.14      291.04     22.81 o 
   7  13   3        0.05      -13.34     13.34 o 
   8  13   3       25.56       35.57     14.16 o 
  -9  14   3       67.50       33.05     16.09 o 
  -8  14   3      266.05      276.76     22.81 o 
  -7  14   3       79.21       99.04     15.97 o 
  -5  14   3        5.92      -11.47     11.47 o 
  -4  14   3      188.22      171.29     17.61 o 
  -3  14   3        7.68        4.74     11.76 o 
  -2  14   3        7.13       17.02     10.71 o 
  -1  14   3      149.06      131.62     14.98 o 
   0  14   3      248.36      254.94     17.49 o 
   1  14   3       86.86       86.05     13.57 o 
   2  14   3       66.36       97.75     13.81 o 
   3  14   3       48.06       55.69     13.28 o 
   4  14   3       40.96       41.77     13.86 o 
   5  14   3      116.47      112.85     16.26 o 
   6  14   3        5.27        0.64     14.57 o 
   7  14   3       76.73       56.51     15.68 o 
   8  14   3        3.04      -13.92     13.92 o 
  -9  15   3      187.93      172.34     20.83 o 
  -8  15   3       18.56      -13.63     13.63 o 
  -7  15   3      172.22      204.22     18.78 o 
  -6  15   3       87.65       92.61     14.80 o 
  -5  15   3      258.04      276.70     21.64 o 
  -4  15   3       28.07      -12.93     12.93 o 
  -3  15   3      244.18      319.41     20.77 o 
  -2  15   3       96.51       79.91     14.04 o 
  -1  15   3      187.58      228.09     19.42 o 
   0  15   3        0.29        1.64     11.70 o 
   1  15   3       98.46       81.02     14.22 o 
   2  15   3       77.18       69.26     14.04 o 
   3  15   3        7.56       12.28     13.10 o 
   4  15   3      102.64      130.92     16.32 o 
   5  15   3       37.55       49.32     13.57 o 
   6  15   3      161.13      153.33     18.72 o 
   7  15   3        1.09       27.32     13.69 o 
  -8  16   3       73.29       64.00     16.03 o 
  -7  16   3       12.01       18.90     12.11 o 
  -6  16   3       26.12       23.81     13.22 o 
  -5  16   3        6.17        2.81     13.05 o 
  -4  16   3      205.25      158.65     19.19 o 
  -3  16   3       23.51       36.68     15.21 o 
  -2  16   3      331.20      276.24     22.17 o 
  -1  16   3      119.30       85.70     14.80 o 
   0  16   3       48.54       77.63     14.51 o 
   1  16   3      243.65      256.76     21.12 o 
   2  16   3        9.47       14.57     12.75 o 
   3  16   3      245.41      276.53     21.76 o 
   4  16   3       18.78       24.98     12.46 o 
   5  16   3      280.80      320.29     23.81 o 
   6  16   3       18.21       21.12     14.62 o 
   7  16   3      151.21      150.40     20.42 o 
  -8  17   3        0.21       38.61     13.86 o 
  -7  17   3       41.79       59.14     14.74 o 
  -6  17   3       11.11       -7.20     13.16 o 
  -5  17   3       27.47       21.53     14.16 o 
  -4  17   3        9.31      -12.23     12.52 o 
  -3  17   3      269.65      253.36     22.05 o 
  -2  17   3      118.57      135.08     16.96 o 
  -1  17   3       62.58       59.26     13.81 o 
   0  17   3      193.34      226.69     19.36 o 
   1  17   3       19.43       26.97     12.69 o 
   2  17   3      174.24      198.78     18.78 o 
   3  17   3       14.60       31.65     13.69 o 
   4  17   3      199.47      236.22     21.64 o 
   5  17   3       26.40       43.82     14.16 o 
   6  17   3      130.63      109.98     18.13 o 
  -7  18   3       65.44      111.50     17.37 o 
  -6  18   3      176.16      142.15     18.78 o 
  -5  18   3       62.52       84.47     15.68 o 
  -4  18   3      169.74       91.79     17.26 o 
  -3  18   3       43.56       40.95     13.98 o 
  -2  18   3      321.64      241.72     22.05 o 
  -1  18   3        0.43       18.66     12.11 o 
   0  18   3      178.90      206.21     18.95 o 
   1  18   3       10.89       18.31     12.69 o 
   2  18   3      247.85      236.05     22.11 o 
   3  18   3        7.58      -13.10     13.22 o 
   4  18   3       86.36      131.51     17.20 o 
   5  18   3        0.68      -12.34     12.34 o 
  -6  19   3       12.61       15.15     14.57 o 
  -5  19   3       26.92        2.22     14.04 o 
  -4  19   3       48.57       37.15     14.33 o 
  -3  19   3        4.57       14.98     13.51 o 
  -2  19   3       64.50       -4.27     14.22 o 
  -1  19   3       22.41       33.34     14.04 o 
   0  19   3       78.56       94.59     15.74 o 
   1  19   3       53.10       34.16     15.27 o 
   2  19   3      109.05      100.44     16.61 o 
   3  19   3       14.31        7.66     13.81 o 
   4  19   3      120.28      156.14     19.42 o 
  -5  20   3       48.30       83.07     17.02 o 
  -4  20   3       14.22        0.12     14.16 o 
  -3  20   3       40.57       45.45     15.09 o 
  -2  20   3       34.37       29.78     14.51 o 
  -1  20   3       80.18      101.09     17.55 o 
   0  20   3       46.94       34.81     14.33 o 
   1  20   3       42.62       14.51     15.27 o 
   2  20   3       26.57        3.80     13.86 o 
   3  20   3      120.18      139.70     19.54 o 
  -3  21   3       61.70       79.38     17.61 o 
  -2  21   3        1.40      -13.98     13.98 o 
  -1  21   3      105.69      124.20     18.95 o 
   0  21   3        1.05        9.77     12.69 o 
   1  21   3       24.44       40.60     15.21 o 
 -12   0   4        9.23        3.51     13.16 o 
 -11   0   4      580.00      575.87     27.96 o 
 -10   0   4      499.73      585.70     24.45 o 
  -9   0   4     1058.83     1116.71     31.94 o 
  -8   0   4      797.06      932.78     26.27 o 
  -7   0   4     3093.20     2785.83     39.84 o 
  -6   0   4      849.28      692.52     18.84 o 
  -5   0   4     4053.00     4055.80     40.36 o 
  -4   0   4     6903.87     6478.52     45.69 o 
  -3   0   4     1651.99     1846.08     22.87 o 
  -2   0   4    36542.20    36475.15    138.70 o 
  -1   0   4     5447.11     5521.93     35.92 o 
   0   0   4     2962.19     2505.50     25.15 o 
   1   0   4      632.64      705.74     15.03 o 
   2   0   4     7338.83     5898.55     43.99 o 
   3   0   4       64.38       49.08      8.13 o 
   4   0   4     3927.25     3796.59     42.47 o 
   5   0   4        1.08        9.36      8.13 o 
   6   0   4     4627.64     4704.57     58.62 o 
   7   0   4      305.07      267.52     18.31 o 
   8   0   4     2174.32     1906.28     43.82 o 
   9   0   4      417.93      500.82     25.15 o 
  10   0   4      256.04      202.76     20.36 o 
 -12   1   4      278.77      303.32     23.40 o 
 -11   1   4      136.99      150.17     16.50 o 
 -10   1   4      442.48      469.46     22.29 o 
  -9   1   4      560.77      613.43     23.05 o 
  -8   1   4     2362.70     2280.39     40.13 o 
  -7   1   4       85.61       73.24     10.18 o 
  -6   1   4     4015.26     3876.15     41.89 o 
  -5   1   4       22.29        8.77      6.84 o 
  -4   1   4     3737.43     3344.62     33.11 o 
  -3   1   4     5000.78     4706.21     36.27 o 
  -2   1   4     7611.71     8210.71     45.81 o 
  -1   1   4      652.00      576.75     12.99 o 
   0   1   4     1782.38     1816.89     21.76 o 
   1   1   4      208.67      182.11      9.24 o 
   2   1   4        0.96       -1.64      6.55 o 
   3   1   4      485.82      562.30     17.20 o 
   4   1   4      238.99      359.66     14.39 o 
   5   1   4       24.43       19.36      8.60 o 
   6   1   4      438.69      467.18     20.12 o 
   7   1   4      221.15      185.21     16.03 o 
   8   1   4      825.53      817.95     29.60 o 
   9   1   4      163.68      164.33     17.32 o 
  10   1   4      271.31      247.45     22.99 o 
 -12   2   4      122.66      136.66     17.55 o 
 -11   2   4      472.25      551.77     26.09 o 
 -10   2   4       18.32        0.76     11.64 o 
  -9   2   4     1099.20     1234.88     31.18 o 
  -8   2   4        0.28       25.33      9.24 o 
  -7   2   4     3391.81     3565.34     45.28 o 
  -6   2   4      247.80      425.76     15.68 o 
  -5   2   4     2247.51     2498.24     32.00 o 
  -4   2   4      330.08      407.80     13.34 o 
  -3   2   4      482.24      333.74     11.41 o 
  -2   2   4      649.90      663.27     14.51 o 
  -1   2   4       51.50       47.09      6.96 o 
   0   2   4       25.00       65.34      7.43 o 
   1   2   4      104.87       70.32      7.55 o 
   2   2   4     1470.76     1248.39     21.76 o 
   3   2   4      522.18      412.95     14.68 o 
   4   2   4      319.20      375.39     15.03 o 
   5   2   4      412.77      357.03     16.26 o 
   6   2   4      286.82      393.41     18.43 o 
   7   2   4      817.84      832.40     27.26 o 
   8   2   4      527.61      589.09     26.38 o 
   9   2   4      715.81      614.31     28.66 o 
  10   2   4       54.73       61.07     14.74 o 
 -12   3   4      271.15      235.11     20.59 o 
 -11   3   4        0.25      -12.40     12.40 o 
 -10   3   4      914.57      832.75     28.43 o 
  -9   3   4      171.54      146.72     14.51 o 
  -8   3   4     4208.11     3612.37     51.60 o 
  -7   3   4     2404.64     2203.99     36.27 o 
  -6   3   4     7751.76     7306.59     58.50 o 
  -5   3   4     2004.23     1545.28     26.09 o 
  -4   3   4      936.69     1089.09     20.36 o 
  -3   3   4     3571.51     3099.56     31.06 o 
  -2   3   4     1829.78     2035.86     24.16 o 
  -1   3   4     2935.39     3072.48     29.19 o 
   0   3   4      524.49      829.65     16.26 o 
   1   3   4        5.97        7.31      6.61 o 
   2   3   4        7.50       31.36      7.31 o 
   3   3   4      853.78      751.02     19.01 o 
   4   3   4      251.46      208.55     13.63 o 
   5   3   4     1640.73     1640.87     32.23 o 
   6   3   4      112.03       94.13     12.46 o 
   7   3   4      475.38      434.65     21.18 o 
   8   3   4      584.21      602.43     27.32 o 
   9   3   4      540.96      484.67     26.62 o 
  10   3   4      139.29      142.62     18.19 o 
 -12   4   4       43.32       27.79     14.62 o 
 -11   4   4      486.89      429.21     23.34 o 
 -10   4   4       18.95       15.74     11.64 o 
  -9   4   4     1014.30     1082.19     30.77 o 
  -8   4   4      227.10      232.89     15.44 o 
  -7   4   4     5976.58     6040.18     63.65 o 
  -6   4   4     1194.02     1376.86     26.68 o 
  -5   4   4     3480.14     3206.15     41.13 o 
  -4   4   4      482.38      402.71     13.51 o 
  -3   4   4      418.95      434.71     13.86 o 
  -2   4   4      405.61      457.59     13.28 o 
  -1   4   4        5.67       -7.08      7.08 o 
   0   4   4      445.25      452.26     13.05 o 
   1   4   4       22.69       29.31      7.31 o 
   2   4   4     1188.37     1091.73     21.35 o 
   3   4   4       53.72       16.56      7.78 o 
   4   4   4     3228.63     3390.60     44.28 o 
   5   4   4      119.54       85.23     11.88 o 
   6   4   4      268.52      246.99     16.38 o 
   7   4   4      393.06      363.58     19.83 o 
   8   4   4      256.80      250.15     19.89 o 
   9   4   4      298.91      316.02     21.82 o 
  10   4   4       39.21       71.90     15.79 o 
 -12   5   4      181.72      227.21     21.18 o 
 -11   5   4        2.29       21.35     12.11 o 
 -10   5   4      885.79     1025.50     32.53 o 
  -9   5   4      117.30      119.75     14.57 o 
  -8   5   4     1669.78     1760.62     37.26 o 
  -7   5   4      557.69      584.18     21.24 o 
  -6   5   4     5188.83     5341.40     52.83 o 
  -5   5   4     1563.04     1555.87     27.96 o 
  -4   5   4     2108.79     1729.73     26.73 o 
  -3   5   4     3638.09     3135.95     36.21 o 
  -2   5   4      487.73      277.87     11.64 o 
  -1   5   4     1891.80     1200.48     21.29 o 
   0   5   4      190.65      252.19     11.58 o 
   1   5   4     2243.67     1961.86     27.85 o 
   2   5   4       12.39       30.95      7.20 o 
   3   5   4     4128.94     3962.44     44.52 o 
   4   5   4      314.34      397.16     16.91 o 
   5   5   4     5294.19     4958.69     63.36 o 
   6   5   4      290.16      388.32     19.36 o 
   7   5   4      684.76      753.25     27.55 o 
   8   5   4      745.32      710.13     28.96 o 
   9   5   4      422.65      386.51     25.15 o 
  10   5   4      124.54      134.55     18.60 o 
 -12   6   4      113.11       98.57     16.50 o 
 -11   6   4      233.52      221.77     19.66 o 
 -10   6   4      586.00      515.74     26.32 o 
  -9   6   4      877.56      924.94     29.60 o 
  -8   6   4      584.33      741.08     26.03 o 
  -7   6   4     1551.12     1405.75     33.75 o 
  -6   6   4      279.61      379.20     16.73 o 
  -5   6   4     1463.99     1578.62     29.48 o 
  -4   6   4        0.44       23.75      7.90 o 
  -3   6   4      961.72     1078.10     22.76 o 
  -2   6   4        4.76       22.58      7.14 o 
  -1   6   4       10.29       17.55      7.60 o 
   0   6   4      909.45      946.12     19.89 o 
   1   6   4      361.66      267.46     12.75 o 
   2   6   4      466.64      429.92     16.38 o 
   3   6   4      413.45      378.44     15.97 o 
   4   6   4      468.09      386.10     17.78 o 
   5   6   4      270.09      240.67     16.38 o 
   6   6   4       94.05       56.22     12.05 o 
   7   6   4      803.15      707.50     27.55 o 
   8   6   4       39.65       56.57     13.40 o 
   9   6   4      267.05      256.17     23.11 o 
  10   6   4        1.25      -13.57     13.57 o 
 -12   7   4      107.68      130.81     17.73 o 
 -11   7   4        3.20        6.55     11.17 o 
 -10   7   4      857.13      872.82     32.12 o 
  -9   7   4      211.97      253.95     19.60 o 
  -8   7   4      886.01      799.17     28.37 o 
  -7   7   4      575.69      649.70     23.93 o 
  -6   7   4     2140.82     2164.15     36.85 o 
  -5   7   4     1666.38     1492.51     30.19 o 
  -4   7   4     1199.67     1238.44     25.21 o 
  -3   7   4     2597.88     2364.80     35.68 o 
  -2   7   4       35.37       56.04      8.37 o 
  -1   7   4       24.87       20.42      7.55 o 
   0   7   4     2325.32     2025.97     31.82 o 
   1   7   4     3129.28     2604.48     35.57 o 
   2   7   4      138.65      167.08     12.46 o 
   3   7   4     1555.80     1557.97     30.65 o 
   4   7   4        4.61        7.60      9.54 o 
   5   7   4     1206.77     1209.55     31.71 o 
   6   7   4      181.72      221.42     18.08 o 
   7   7   4      716.67      712.59     27.90 o 
   8   7   4      390.04      397.68     23.93 o 
   9   7   4      258.81      243.18     23.22 o 
  10   7   4      157.74      186.85     20.59 o 
 -12   8   4        0.30      -13.34     13.34 o 
 -11   8   4      185.73      181.58     19.83 o 
 -10   8   4        6.51        9.48     12.40 o 
  -9   8   4     1388.23     1401.78     38.90 o 
  -8   8   4      669.78      689.19     26.27 o 
  -7   8   4     1786.77     1825.38     39.19 o 
  -6   8   4     1379.97     1585.47     33.11 o 
  -5   8   4     2983.72     3108.40     47.03 o 
  -4   8   4     3768.31     3713.05     44.40 o 
  -3   8   4     1346.38     1365.80     27.73 o 
  -2   8   4     6142.10     5255.35     49.32 o 
  -1   8   4     1152.05     1350.18     25.80 o 
   0   8   4     3692.10     3040.54     45.40 o 
   1   8   4      171.58      194.51     12.40 o 
   2   8   4     1039.55     1108.52     27.44 o 
   3   8   4       50.21       25.74      9.89 o 
   4   8   4      342.75      355.04     18.66 o 
   5   8   4        2.80       23.87     10.76 o 
   6   8   4      709.87      692.99     26.68 o 
   7   8   4      329.29      343.16     21.70 o 
   8   8   4      353.50      337.14     22.87 o 
   9   8   4       71.57       88.39     16.15 o 
 -11   9   4      132.39      127.18     17.84 o 
 -10   9   4      342.30      380.60     24.16 o 
  -9   9   4       72.39       82.37     14.45 o 
  -8   9   4      290.47      249.21     20.94 o 
  -7   9   4      277.90      364.10     19.30 o 
  -6   9   4      894.17      849.07     25.92 o 
  -5   9   4       10.55       10.65      9.94 o 
  -4   9   4     1344.58     1383.29     29.19 o 
  -3   9   4       27.58       66.22     10.30 o 
  -2   9   4       19.51       18.37      8.72 o 
  -1   9   4       92.50       56.34      9.30 o 
   0   9   4       47.95       58.50      9.65 o 
   1   9   4      133.40      140.52     12.40 o 
   2   9   4      642.53      581.78     21.76 o 
   3   9   4      545.29      641.63     21.94 o 
   4   9   4       11.96       24.75     10.65 o 
   5   9   4      165.94      148.06     16.09 o 
   6   9   4      694.34      748.62     27.85 o 
   7   9   4      116.07      177.25     17.67 o 
   8   9   4      194.49      149.35     18.54 o 
   9   9   4        3.59       23.63     13.10 o 
 -11  10   4      151.79      112.67     18.13 o 
 -10  10   4        1.06       -1.81     12.05 o 
  -9  10   4      488.53      545.34     26.32 o 
  -8  10   4       52.58       72.72     13.81 o 
  -7  10   4      450.24      441.97     21.82 o 
  -6  10   4      198.10      222.01     17.08 o 
  -5  10   4     1386.02     1133.32     30.95 o 
  -4  10   4      984.59     1079.09     27.67 o 
  -3  10   4      710.00      668.07     21.88 o 
  -2  10   4      996.34     1159.70     26.79 o 
  -1  10   4       29.20       16.38      9.07 o 
   0  10   4     1145.90     1250.32     29.48 o 
   1  10   4      311.52      330.64     16.20 o 
   2  10   4      334.67      357.90     17.78 o 
   3  10   4       22.98       20.18     10.88 o 
   4  10   4      243.93      247.45     18.13 o 
   5  10   4      401.74      382.77     21.12 o 
   6  10   4      714.49      742.13     29.19 o 
   7  10   4      293.34      306.48     21.24 o 
   8  10   4      193.75      178.78     19.19 o 
   9  10   4      103.15      103.90     18.08 o 
 -11  11   4        1.07       21.88     13.92 o 
 -10  11   4      230.33      289.11     23.63 o 
  -9  11   4        0.34      -11.29     11.29 o 
  -8  11   4      448.18      431.50     25.04 o 
  -7  11   4       42.19       60.14     12.99 o 
  -6  11   4      916.94     1179.18     32.47 o 
  -5  11   4      227.32      219.37     17.49 o 
  -4  11   4     1028.05     1218.50     30.36 o 
  -3  11   4      301.17      295.89     16.91 o 
  -2  11   4      420.42      479.11     19.13 o 
  -1  11   4      773.57      591.90     21.12 o 
   0  11   4       14.08       28.26      9.83 o 
   1  11   4      407.57      378.73     18.49 o 
   2  11   4       20.86       20.47     10.76 o 
   3  11   4      353.15      478.47     21.88 o 
   4  11   4       28.35       43.82     12.23 o 
   5  11   4      646.35      637.59     27.96 o 
   6  11   4      171.77      152.80     17.26 o 
   7  11   4      322.42      338.42     22.05 o 
   8  11   4        7.55       22.58     14.16 o 
   9  11   4       17.29       31.94     16.03 o 
 -10  12   4       13.37       -2.46     13.10 o 
  -9  12   4      390.80      382.41     24.86 o 
  -8  12   4       55.67       24.39     13.69 o 
  -7  12   4      609.10      617.99     27.32 o 
  -6  12   4      348.95      419.85     21.94 o 
  -5  12   4      786.16      791.80     28.66 o 
  -4  12   4      656.11      840.29     27.14 o 
  -3  12   4      657.98      616.53     24.45 o 
  -2  12   4      265.60      414.53     19.36 o 
  -1  12   4      275.87      154.67     14.27 o 
   0  12   4     1072.12     1198.66     31.47 o 
   1  12   4       20.16       34.05     10.71 o 
   2  12   4      803.41      812.33     27.61 o 
   3  12   4        0.13        7.66     11.29 o 
   4  12   4     1008.62     1076.58     33.70 o 
   5  12   4       97.13      101.67     15.09 o 
   6  12   4      669.81      691.18     29.60 o 
   7  12   4        8.25       14.51     13.92 o 
   8  12   4      114.89      155.79     18.84 o 
 -10  13   4      136.12      126.89     18.43 o 
  -9  13   4        8.99        3.63     13.28 o 
  -8  13   4      552.74      485.84     26.97 o 
  -7  13   4        1.68      -11.93     11.93 o 
  -6  13   4      362.62      386.51     21.76 o 
  -5  13   4       30.28       10.53     11.64 o 
  -4  13   4      136.98      183.69     17.08 o 
  -3  13   4      317.31      350.94     20.77 o 
  -2  13   4       18.75       13.40     11.06 o 
  -1  13   4       11.17       16.85     11.06 o 
   0  13   4        5.54       -9.65      9.65 o 
   1  13   4        7.85       26.91     11.70 o 
   2  13   4        1.12       23.40     11.23 o 
   3  13   4      121.34      127.41     14.80 o 
   4  13   4      148.94      132.74     15.79 o 
   5  13   4      143.64      104.13     15.85 o 
   6  13   4       58.26       74.70     15.03 o 
   7  13   4       29.85      -13.98     13.98 o 
   8  13   4       70.97       80.03     16.85 o 
  -9  14   4      190.07      220.72     22.35 o 
  -8  14   4        0.81       29.02     13.40 o 
  -7  14   4      346.91      259.92     23.34 o 
  -6  14   4       22.42       32.94     13.57 o 
  -5  14   4      261.76      164.62     17.32 o 
  -4  14   4        0.85       -8.19     10.59 o 
  -3  14   4       63.98       34.81     12.81 o 
  -2  14   4       97.32      133.73     14.80 o 
  -1  14   4       34.04        7.08     10.94 o 
   0  14   4        1.99       13.40     11.41 o 
   1  14   4       15.97        0.00     11.70 o 
   2  14   4        0.62       -3.39     10.76 o 
   3  14   4       34.91       56.16     13.22 o 
   4  14   4       17.88       31.53     13.34 o 
   5  14   4       64.80       85.76     15.39 o 
   6  14   4       19.16        1.17     13.10 o 
   7  14   4       89.56      113.90     17.32 o 
  -9  15   4       45.61       25.62     14.62 o 
  -8  15   4      335.71      283.20     23.58 o 
  -7  15   4      427.68      371.42     23.52 o 
  -6  15   4      354.62      521.82     25.51 o 
  -5  15   4      826.36      691.06     30.30 o 
  -4  15   4      591.43      725.58     28.66 o 
  -3  15   4      932.17      810.58     31.12 o 
  -2  15   4       56.75       59.14     13.81 o 
  -1  15   4     1158.75      918.33     33.17 o 
   0  15   4       47.28       20.71     12.40 o 
   1  15   4      594.56      686.85     27.67 o 
   2  15   4      128.57      133.91     16.03 o 
   3  15   4      595.66      645.43     28.02 o 
   4  15   4        8.22       30.30     12.93 o 
   5  15   4      316.63      336.14     22.46 o 
   6  15   4       24.11       18.90     14.68 o 
   7  15   4      167.61      211.42     21.76 o 
  -8  16   4       18.28      -13.98     14.39 o 
  -7  16   4       76.79       48.79     14.92 o 
  -6  16   4        6.00        9.18     12.46 o 
  -5  16   4      156.40      160.35     17.61 o 
  -4  16   4       47.94       87.52     14.62 o 
  -3  16   4      124.44       79.50     15.74 o 
  -2  16   4       50.72       85.99     14.57 o 
  -1  16   4        0.82       -6.43     12.69 o 
   0  16   4        5.04       18.90     12.46 o 
   1  16   4       90.63       74.35     14.33 o 
   2  16   4       21.72       35.22     13.51 o 
   3  16   4       15.24        9.18     14.04 o 
   4  16   4       17.53       32.82     13.22 o 
   5  16   4       35.18       31.00     14.45 o 
   6  16   4       21.42       47.97     14.68 o 
  -8  17   4       42.15       67.98     15.50 o 
  -7  17   4        7.28       -5.26     12.58 o 
  -6  17   4        0.25       12.46     14.39 o 
  -5  17   4        0.06       -0.29     12.52 o 
  -4  17   4       36.79        2.98     13.28 o 
  -3  17   4        2.64       -0.12     12.69 o 
  -2  17   4       13.05       50.54     13.22 o 
  -1  17   4       26.22      -12.40     12.40 o 
   0  17   4        0.13       19.89     12.93 o 
   1  17   4        2.36       -8.07     11.35 o 
   2  17   4       14.62        2.46     12.75 o 
   3  17   4       35.45       19.60     13.22 o 
   4  17   4       71.75       82.60     15.39 o 
   5  17   4       10.37        2.81     13.57 o 
  -7  18   4       53.80       80.38     16.67 o 
  -6  18   4       15.07       18.60     13.22 o 
  -5  18   4       27.06       40.01     14.74 o 
  -4  18   4        2.55      -11.35     13.28 o 
  -3  18   4      152.50      151.40     18.66 o 
  -2  18   4       49.15       89.86     15.97 o 
  -1  18   4       76.16       67.92     14.74 o 
   0  18   4       80.63       94.95     16.32 o 
   1  18   4        2.06       14.62     12.75 o 
   2  18   4       85.52      100.27     16.96 o 
   3  18   4        4.32       39.49     13.69 o 
   4  18   4       28.84       -5.73     13.86 o 
   5  18   4       11.56       29.37     14.16 o 
  -6  19   4       53.82       28.14     16.26 o 
  -5  19   4       20.79       19.83     14.10 o 
  -4  19   4       96.32      120.28     17.55 o 
  -3  19   4       16.81        4.91     13.86 o 
  -2  19   4      129.74      148.24     18.84 o 
  -1  19   4      131.79      110.45     17.73 o 
   0  19   4        4.37      -12.87     12.87 o 
   1  19   4       47.35       38.61     14.80 o 
   2  19   4        4.40        8.25     13.98 o 
   3  19   4       33.16        4.15     13.40 o 
   4  19   4        0.12      -14.92     14.92 o 
  -4  20   4        5.54       38.32     13.92 o 
  -3  20   4       50.08       68.80     15.68 o 
  -2  20   4       35.86       35.10     14.80 o 
  -1  20   4        0.35       20.24     13.16 o 
   0  20   4       26.67       20.83     14.45 o 
   1  20   4        7.56      -13.98     13.98 o 
   2  20   4        7.58       -5.79     14.27 o 
  -2  21   4        1.43       32.99     14.45 o 
  -1  21   4        5.65      -13.98     13.98 o 
   0  21   4       21.50       41.07     15.03 o 
 -12   1   5        2.65       29.72     12.93 o 
 -11   1   5       27.74       27.20     11.29 o 
 -10   1   5        3.21        8.60     11.17 o 
  -9   1   5      125.31      107.76     13.16 o 
  -8   1   5       10.22       17.49      9.30 o 
  -7   1   5      112.60       87.87     10.82 o 
  -6   1   5       55.42       80.50      9.13 o 
  -5   1   5      179.99      195.51     11.00 o 
  -4   1   5      148.97      161.28     10.24 o 
  -3   1   5     2198.07     1908.39     25.33 o 
  -2   1   5     1017.87      909.44     17.32 o 
  -1   1   5      502.67      526.68     14.04 o 
   0   1   5       95.02       70.67      7.84 o 
   1   1   5      962.64      768.92     17.37 o 
   2   1   5       72.73       96.41      9.24 o 
   3   1   5       74.34       90.21      9.71 o 
   4   1   5      125.96      103.54     10.65 o 
   5   1   5        0.66       13.92      8.37 o 
   6   1   5      111.24      181.23     15.91 o 
   7   1   5       37.46       42.70     11.88 o 
   8   1   5       31.96       65.52     12.87 o 
   9   1   5        3.80       31.18     11.88 o 
  10   1   5        0.83       17.20     13.69 o 
 -12   2   5       38.17       25.33     13.34 o 
 -11   2   5       27.84       31.06     12.64 o 
 -10   2   5      508.41      549.78     24.75 o 
  -9   2   5        6.32       -9.59      9.59 o 
  -8   2   5      273.49      317.77     16.79 o 
  -7   2   5      798.58      774.19     21.76 o 
  -6   2   5       77.43       67.33      9.07 o 
  -5   2   5      224.81      203.87     11.23 o 
  -4   2   5      110.84       12.52      6.73 o 
  -3   2   5      841.51      685.15     16.32 o 
  -2   2   5      177.11       83.54      8.01 o 
  -1   2   5     2330.04     2050.95     25.80 o 
   0   2   5     1084.34     1091.43     20.01 o 
   1   2   5      160.34       90.15      8.66 o 
   2   2   5      203.38      179.36     11.41 o 
   3   2   5      281.94      293.32     14.27 o 
   4   2   5       74.06       77.75     10.06 o 
   5   2   5       40.63       54.99     10.59 o 
   6   2   5        4.38       19.77     10.24 o 
   7   2   5        0.66       20.18     11.47 o 
   8   2   5        4.58       33.58     12.64 o 
   9   2   5       11.91      -13.92     13.92 o 
  10   2   5        7.96       16.32     13.22 o 
 -12   3   5       25.84       23.75     12.87 o 
 -11   3   5       51.50       35.68     12.81 o 
 -10   3   5       79.94       95.00     14.10 o 
  -9   3   5      241.48      253.77     17.26 o 
  -8   3   5      213.71      261.44     15.44 o 
  -7   3   5     2338.57     2502.34     38.26 o 
  -6   3   5       10.78       10.82      7.60 o 
  -5   3   5      167.59      121.74     10.65 o 
  -4   3   5       55.79       21.76      7.43 o 
  -3   3   5     3209.43     3046.56     32.76 o 
  -2   3   5       61.10       53.23      7.25 o 
  -1   3   5      851.58      630.75     15.50 o 
   0   3   5      108.21      119.63      9.77 o 
   1   3   5      609.30      320.05     12.81 o 
   2   3   5       71.86       64.93      8.60 o 
   3   3   5     2271.54     2223.23     35.04 o 
   4   3   5      682.86      637.06     20.12 o 
   5   3   5      671.54      872.29     25.51 o 
   6   3   5       56.50       43.11     11.35 o 
   7   3   5      641.58      566.75     24.98 o 
   8   3   5       60.56       58.79     13.28 o 
   9   3   5       93.82      101.44     15.74 o 
  10   3   5       23.89       12.64     13.98 o 
 -12   4   5       11.57       20.18     11.82 o 
 -11   4   5      106.76      117.82     14.68 o 
 -10   4   5      326.18      296.19     19.71 o 
  -9   4   5        0.14       22.41     10.18 o 
  -8   4   5      300.38      346.03     17.61 o 
  -7   4   5     1237.37     1258.74     28.20 o 
  -6   4   5      261.55      255.41     14.22 o 
  -5   4   5      153.86       93.78      9.71 o 
  -4   4   5       28.86       38.67      7.55 o 
  -3   4   5     1173.02     1122.03     21.18 o 
  -2   4   5       19.61       58.27      8.07 o 
  -1   4   5      105.17      187.78     10.53 o 
   0   4   5       22.68       17.02      6.84 o 
   1   4   5        0.50       -1.35      7.08 o 
   2   4   5     1180.02      947.35     21.76 o 
   3   4   5      134.03       52.36      9.30 o 
   4   4   5       35.52       61.66     10.00 o 
   5   4   5      130.08      127.06     12.75 o 
   6   4   5       83.18      114.43     13.34 o 
   7   4   5       54.92       77.16     12.52 o 
   8   4   5        0.31      -11.23     11.23 o 
   9   4   5        0.54       35.86     12.58 o 
  10   4   5        2.15       10.30     14.98 o 
 -12   5   5       33.67       30.71     13.45 o 
 -11   5   5       15.83       42.88     11.88 o 
 -10   5   5       65.38      108.87     13.92 o 
  -9   5   5      350.21      344.56     19.25 o 
  -8   5   5       13.57       34.28     10.47 o 
  -7   5   5      462.34      412.48     17.90 o 
  -6   5   5      213.99      261.90     15.15 o 
  -5   5   5     1286.66     1057.09     23.22 o 
  -4   5   5     1674.30     1536.27     27.32 o 
  -3   5   5     3815.67     3430.44     37.21 o 
  -2   5   5     1314.61     1312.62     23.52 o 
  -1   5   5       49.33       -6.38      6.38 o 
   0   5   5       58.57       72.31      8.37 o 
   1   5   5      502.38      516.32     16.09 o 
   2   5   5      233.93      509.65     16.96 o 
   3   5   5       63.87       39.08      9.18 o 
   4   5   5       41.14       16.03      9.30 o 
   5   5   5      145.42      133.26     13.45 o 
   6   5   5      200.66      164.68     15.39 o 
   7   5   5       41.68       21.94     11.41 o 
   8   5   5        0.02       14.16     11.64 o 
   9   5   5        2.29        8.07     12.81 o 
 -12   6   5       36.51       37.97     13.34 o 
 -11   6   5       19.37       -2.69     11.41 o 
 -10   6   5       57.13       45.63     12.81 o 
  -9   6   5       39.07       41.36     12.58 o 
  -8   6   5       14.75       23.46     10.47 o 
  -7   6   5      163.77      126.01     12.93 o 
  -6   6   5      216.15      150.40     13.28 o 
  -5   6   5       44.77       -8.66      8.66 o 
  -4   6   5        6.60       32.12      8.37 o 
  -3   6   5       86.61      193.28     11.23 o 
  -2   6   5     1418.46     1165.03     23.93 o 
  -1   6   5      440.61      528.96     16.20 o 
   0   6   5     3928.26     3416.75     38.73 o 
   1   6   5      356.85      193.46     11.82 o 
   2   6   5       14.50       65.52     10.00 o 
   3   6   5       15.32       75.58     10.06 o 
   4   6   5     1502.97     1609.86     33.17 o 
   5   6   5       13.23       23.05     10.59 o 
   6   6   5       87.14       96.64     13.86 o 
   7   6   5        9.97       15.85     11.93 o 
   8   6   5      156.26      138.94     17.02 o 
   9   6   5       10.47       39.37     13.63 o 
 -12   7   5       23.03       35.68     14.16 o 
 -11   7   5        3.69       -3.92     11.47 o 
 -10   7   5       76.39       88.16     14.27 o 
  -9   7   5      114.72      101.38     13.98 o 
  -8   7   5       89.65      136.25     13.98 o 
  -7   7   5      552.47      514.39     20.94 o 
  -6   7   5      425.07      468.94     19.83 o 
  -5   7   5      222.28      172.46     14.04 o 
  -4   7   5     1030.51      955.95     23.93 o 
  -3   7   5      185.99      217.80     12.40 o 
  -2   7   5        7.05       -4.04      7.49 o 
  -1   7   5     3813.08     4237.68     44.17 o 
   0   7   5      119.10      120.63     11.58 o 
   1   7   5       53.09      102.43     10.53 o 
   2   7   5      179.87      147.42     12.52 o 
   3   7   5      136.92      243.77     14.57 o 
   4   7   5        0.34        8.89      9.30 o 
   5   7   5       68.07       66.63     12.58 o 
   6   7   5      264.79      298.93     19.48 o 
   7   7   5        1.75      -11.88     11.88 o 
   8   7   5       28.91        5.85     13.28 o 
   9   7   5       26.42        2.87     13.75 o 
 -12   8   5        1.20        2.16     12.40 o 
 -11   8   5       12.57       46.68     12.87 o 
 -10   8   5       30.87        3.16     13.40 o 
  -9   8   5       15.89       27.49     11.64 o 
  -8   8   5       25.84       26.03     11.41 o 
  -7   8   5       37.65       40.19     10.24 o 
  -6   8   5       19.02       26.56     10.59 o 
  -5   8   5      337.11      233.53     14.86 o 
  -4   8   5      170.32      207.91     13.81 o 
  -3   8   5      957.96      888.38     22.58 o 
  -2   8   5      205.13      199.37     12.87 o 
  -1   8   5        5.91       -7.90      7.90 o 
   0   8   5     2435.27     2636.01     37.79 o 
   1   8   5      272.06      326.96     15.56 o 
   2   8   5       46.64       33.75      9.48 o 
   3   8   5      817.39      640.75     22.23 o 
   4   8   5      250.15      183.34     15.79 o 
   5   8   5        5.21       19.60     10.24 o 
   6   8   5        1.81       21.88     11.11 o 
   7   8   5        1.92       -7.60     11.17 o 
   8   8   5       59.54       50.49     15.21 o 
   9   8   5       11.43       -6.84     13.63 o 
 -11   9   5      156.01      154.85     18.13 o 
 -10   9   5      100.64       67.86     15.39 o 
  -9   9   5      324.17      301.51     22.81 o 
  -8   9   5      235.20      232.42     19.07 o 
  -7   9   5      566.17      712.59     25.45 o 
  -6   9   5     1028.68      966.54     28.55 o 
  -5   9   5      914.94      981.75     26.50 o 
  -4   9   5     2063.16     2075.75     38.20 o 
  -3   9   5     1112.53      851.64     23.46 o 
  -1   9   5      244.14      234.12     13.51 o 
   0   9   5     2272.96     2547.85     39.19 o 
   1   9   5      232.86      303.03     15.91 o 
   2   9   5       18.62       32.76      9.65 o 
   3   9   5      185.77      181.93     16.09 o 
   4   9   5       52.18       29.95     11.58 o 
   5   9   5       10.90       17.37     10.88 o 
   6   9   5       69.08       80.91     14.39 o 
   7   9   5        5.10       23.52     13.16 o 
   8   9   5        4.70      -12.23     12.23 o 
   9   9   5        4.26       59.14     14.92 o 
 -11  10   5        0.25        4.56     12.75 o 
 -10  10   5       67.55       57.39     14.80 o 
  -9  10   5        0.45        4.39     11.52 o 
  -8  10   5      141.77      206.74     18.19 o 
  -7  10   5        0.71        2.34     10.47 o 
  -6  10   5       83.49       96.64     12.93 o 
  -5  10   5      650.51      678.72     23.46 o 
  -4  10   5      459.91      409.50     19.42 o 
  -3  10   5      440.61      414.94     18.60 o 
  -1  10   5      367.98      391.25     17.14 o 
   0  10   5       40.76       35.51      9.77 o 
   1  10   5      264.12      238.68     15.44 o 
   2  10   5      214.37      260.73     16.73 o 
   3  10   5       66.18       63.65     12.17 o 
   4  10   5      135.69      185.56     17.02 o 
   5  10   5       98.77      108.93     14.68 o 
   6  10   5      179.30      212.35     18.95 o 
   7  10   5       20.75       13.81     13.22 o 
   8  10   5       97.65       97.58     17.02 o 
 -11  11   5        9.34       -0.23     13.05 o 
 -10  11   5        0.10       -3.39     12.99 o 
  -9  11   5       15.27       38.02     13.92 o 
  -8  11   5        0.62       18.25     11.41 o 
  -7  11   5       90.89      129.69     14.62 o 
  -6  11   5      346.03      361.76     20.30 o 
  -5  11   5      252.30      279.75     17.90 o 
  -4  11   5      211.49      255.88     17.37 o 
  -3  11   5      849.80      872.64     25.68 o 
  -2  11   5       60.32       67.92     11.29 o 
  -1  11   5      333.11      345.73     17.49 o 
   0  11   5      222.72      219.67     15.21 o 
   1  11   5      400.75      459.87     20.94 o 
   2  11   5        4.96       -4.86     11.06 o 
   3  11   5      163.71      194.57     17.43 o 
   4  11   5      108.99      143.73     14.86 o 
   5  11   5      466.02      484.79     25.27 o 
   6  11   5       22.33       20.71     13.05 o 
   7  11   5      170.86      181.88     19.60 o 
   8  11   5        3.56      -13.45     13.45 o 
 -10  12   5      463.06      398.62     28.08 o 
  -9  12   5      110.21       78.86     15.62 o 
  -8  12   5      413.83      458.11     25.04 o 
  -7  12   5      274.06      291.21     19.95 o 
  -6  12   5      999.37     1188.84     34.46 o 
  -5  12   5     1129.49     1260.32     32.70 o 
  -4  12   5      277.40      328.95     18.84 o 
  -3  12   5      506.58      593.13     22.93 o 
  -2  12   5      341.82      437.52     19.89 o 
  -1  12   5      671.08      781.33     25.33 o 
   0  12   5      666.09      740.67     25.51 o 
   1  12   5      627.88      631.62     24.86 o 
   2  12   5      129.77      212.65     17.49 o 
   3  12   5      351.66      321.05     20.01 o 
   4  12   5       25.02       66.16     13.10 o 
   5  12   5       57.28       19.60     12.93 o 
   6  12   5       15.92       23.98     13.16 o 
   7  12   5        0.32        9.30     12.93 o 
   8  12   5        0.51       10.59     13.22 o 
 -10  13   5       27.22        5.97     13.98 o 
  -9  13   5      131.25       75.82     16.61 o 
  -8  13   5       76.97      135.25     16.56 o 
  -7  13   5       59.16       72.01     14.57 o 
  -6  13   5      278.39      275.94     20.83 o 
  -5  13   5       11.47       -8.42     11.64 o 
  -4  13   5       39.01       23.98     11.29 o 
  -3  13   5       28.75       24.45     12.28 o 
  -2  13   5       85.24       67.68     12.28 o 
  -1  13   5      137.66      156.55     15.09 o 
   0  13   5       48.08       30.07     11.52 o 
   1  13   5      220.54      250.91     18.66 o 
   2  13   5        0.42       -0.82     10.24 o 
   3  13   5       58.70       72.95     14.22 o 
   4  13   5        7.46       39.72     13.34 o 
   5  13   5      213.05      253.83     21.47 o 
   6  13   5       16.77       18.78     13.34 o 
   7  13   5       72.61       85.35     16.96 o 
  -9  14   5      112.78       65.23     15.97 o 
  -8  14   5       31.00       -6.14     13.28 o 
  -7  14   5      266.66      270.62     22.11 o 
  -6  14   5       25.21       -8.77     13.05 o 
  -5  14   5      555.97      621.21     26.79 o 
  -4  14   5       10.00       -7.14     11.82 o 
  -3  14   5      370.43      478.59     22.87 o 
  -2  14   5      155.15      167.66     16.38 o 
  -1  14   5      377.66      351.06     20.65 o 
   0  14   5      610.55      713.99     27.44 o 
   1  14   5       80.23       62.77     13.51 o 
   2  14   5      333.16      420.09     23.46 o 
   3  14   5       17.34      -11.29     11.29 o 
   4  14   5      181.21      226.22     20.71 o 
   5  14   5       10.17       29.89     12.81 o 
   6  14   5       85.79       72.72     16.79 o 
   7  14   5       34.45       46.04     15.74 o 
  -9  15   5       23.38       32.88     15.33 o 
  -8  15   5       71.55       75.06     16.09 o 
  -7  15   5       37.78       86.64     14.98 o 
  -6  15   5      172.09      165.67     17.96 o 
  -5  15   5        9.93        3.80     13.34 o 
  -4  15   5      380.40      252.54     22.41 o 
  -3  15   5        3.43        8.42     11.41 o 
  -2  15   5      275.69      255.59     21.12 o 
  -1  15   5      119.70      130.22     15.68 o 
   0  15   5      126.12      134.20     16.44 o 
   1  15   5      227.66      201.77     18.49 o 
   2  15   5       10.85      -11.11     13.40 o 
   3  15   5       81.03       63.12     14.27 o 
   4  15   5       20.98       44.81     13.92 o 
   5  15   5       72.51      106.12     16.96 o 
   6  15   5       25.56       10.47     14.80 o 
  -8  16   5       90.35       93.37     17.02 o 
  -7  16   5       55.18       90.97     15.91 o 
  -6  16   5      140.48       89.80     16.61 o 
  -5  16   5      426.57      503.86     25.97 o 
  -4  16   5      106.51       76.99     14.98 o 
  -3  16   5      451.60      532.47     26.38 o 
  -2  16   5       78.07       28.49     14.10 o 
  -1  16   5      186.60      187.73     19.42 o 
   0  16   5        0.50      -12.11     12.11 o 
   1  16   5       89.26       86.05     15.85 o 
   2  16   5        0.51       38.32     14.04 o 
   3  16   5       40.45       59.38     14.92 o 
   4  16   5        7.18       10.12     13.16 o 
   5  16   5       46.85       26.38     15.27 o 
   6  16   5        7.23        8.25     14.39 o 
  -7  17   5      110.82      109.63     17.84 o 
  -6  17   5       59.51       34.05     15.09 o 
  -5  17   5       70.69       88.33     16.56 o 
  -4  17   5      433.11      307.30     24.69 o 
  -3  17   5        5.21       12.58     14.22 o 
  -2  17   5      172.04      189.42     19.95 o 
  -1  17   5        0.84      -12.17     12.17 o 
   0  17   5      173.91      206.21     19.48 o 
   1  17   5        7.74      -12.81     12.81 o 
   2  17   5       62.30       44.99     15.39 o 
   3  17   5        6.74       10.53     12.99 o 
   4  17   5       42.27       66.34     15.85 o 
   5  17   5        4.05       33.05     15.68 o 
  -7  18   5        8.86      -12.99     12.99 o 
  -6  18   5        2.72      -12.23     12.23 o 
  -5  18   5       48.53       94.01     16.20 o 
  -4  18   5       68.54       55.17     15.91 o 
  -3  18   5       93.17      121.15     17.37 o 
  -2  18   5      225.34      150.23     19.13 o 
  -1  18   5       73.64       80.55     16.85 o 
   0  18   5      280.79      305.19     24.57 o 
   1  18   5       22.04       30.89     14.04 o 
   2  18   5      222.03      225.63     21.47 o 
   3  18   5        0.30       29.02     13.57 o 
   4  18   5      102.96       77.28     18.19 o 
  -6  19   5      117.93       93.60     17.49 o 
  -5  19   5       27.21       38.90     15.97 o 
  -4  19   5      208.53      119.81     19.54 o 
  -3  19   5        0.11       34.11     13.34 o 
  -2  19   5      292.03      205.57     21.41 o 
  -1  19   5        7.58       32.70     14.33 o 
   0  19   5      193.95      179.77     20.30 o 
   1  19   5       13.64       23.05     13.92 o 
   2  19   5       41.35       40.54     14.57 o 
   3  19   5       17.03       37.73     15.15 o 
  -4  20   5       28.95       27.20     15.62 o 
  -3  20   5      188.03      251.73     23.28 o 
  -2  20   5        3.63       19.60     14.86 o 
  -1  20   5      147.21      177.55     20.65 o 
   0  20   5        6.34        6.84     13.86 o 
   1  20   5       24.39       30.01     15.27 o 
 -12   0   6       15.00       14.45     14.10 o 
 -11   0   6      294.55      312.10     20.83 o 
 -10   0   6        4.41       21.94     10.35 o 
  -9   0   6      863.99     1018.19     29.78 o 
  -8   0   6        4.39       15.62      8.89 o 
  -7   0   6      841.50      820.23     23.69 o 
  -6   0   6      620.15      471.63     17.02 o 
  -5   0   6      128.69      103.90      9.94 o 
  -4   0   6     6599.82     6113.25     51.25 o 
  -3   0   6      613.85      577.80     18.25 o 
  -2   0   6     1409.13     1391.77     24.69 o 
  -1   0   6       40.56       74.29      8.37 o 
   0   0   6       15.36       71.78      8.37 o 
   1   0   6      503.30      536.33     16.32 o 
   2   0   6      291.64      333.16     14.22 o 
   3   0   6       27.52        6.96      8.19 o 
   4   0   6      406.37      538.14     20.01 o 
   5   0   6      378.53      425.24     20.18 o 
   6   0   6      379.36      443.84     22.46 o 
   7   0   6       43.31       61.72     12.99 o 
   8   0   6      217.58      240.73     20.65 o 
   9   0   6        1.97       18.08     12.05 o 
 -12   1   6       27.67       26.68     12.28 o 
 -11   1   6      173.51      197.32     18.31 o 
 -10   1   6       52.31       62.95     12.28 o 
  -9   1   6      367.16      395.69     19.83 o 
  -8   1   6      187.97      218.97     16.09 o 
  -7   1   6     1933.97     1997.77     35.57 o 
  -6   1   6     1017.44      885.75     22.46 o 
  -5   1   6     1567.82     1663.56     28.37 o 
  -4   1   6     4688.65     4893.23     44.58 o 
  -3   1   6     9285.83     9733.46     65.23 o 
  -2   1   6     6262.36     6463.90     48.91 o 
  -1   1   6     2787.58     3168.36     34.22 o 
   0   1   6     4673.13     4394.28     41.77 o 
   1   1   6      203.39      195.86     12.17 o 
   2   1   6     1750.34     1729.20     29.25 o 
   3   1   6       79.29      140.93     11.64 o 
   4   1   6     1041.28     1162.98     28.08 o 
   5   1   6        0.76       15.50      9.59 o 
   6   1   6      666.62      789.34     26.91 o 
   7   1   6      136.97      143.62     15.62 o 
   8   1   6      423.92      394.99     24.57 o 
   9   1   6       58.66       30.77     15.27 o 
 -12   2   6      107.35       95.65     15.27 o 
 -11   2   6        1.63      -10.53     10.53 o 
 -10   2   6      255.35      236.40     18.72 o 
  -9   2   6      206.34      172.05     15.91 o 
  -8   2   6     1807.26     1725.98     35.98 o 
  -7   2   6      231.96      215.69     14.22 o 
  -6   2   6     2764.23     2847.78     38.49 o 
  -5   2   6     1058.75     1063.24     23.22 o 
  -4   2   6    11413.27    11122.95     69.26 o 
  -3   2   6    11106.66    11365.79     71.02 o 
  -2   2   6     8924.30     8455.76     58.15 o 
  -1   2   6     7360.91     6910.31     55.69 o 
   0   2   6     3557.03     2706.85     34.98 o 
   1   2   6     3572.89     3656.95     41.30 o 
   2   2   6      310.15      202.35     12.05 o 
   3   2   6     1362.82     1644.26     30.60 o 
   4   2   6       61.54       74.76     10.82 o 
   5   2   6       28.80       18.31     10.06 o 
   6   2   6        1.04        2.11     10.24 o 
   7   2   6      473.40      380.54     22.35 o 
   8   2   6       34.64       31.47     13.51 o 
   9   2   6       46.97       34.57     13.69 o 
 -12   3   6       56.85       59.38     14.22 o 
 -11   3   6       50.03       54.81     13.34 o 
 -10   3   6       31.46        1.05     11.82 o 
  -9   3   6      640.50      697.96     24.92 o 
  -8   3   6       24.06       39.60     10.35 o 
  -7   3   6     2388.72     2425.82     39.78 o 
  -6   3   6        0.19       -7.96      7.96 o 
  -5   3   6     1609.08     1545.28     28.49 o 
  -4   3   6      706.35      835.38     19.95 o 
  -3   3   6     8698.12     8686.66     73.30 o 
  -2   3   6     5072.90     5212.64     45.57 o 
  -1   3   6     1719.57     2148.76     30.65 o 
   0   3   6     6089.52     6190.82     53.06 o 
   1   3   6      328.13      647.48     18.54 o 
   2   3   6     3055.24     3048.73     40.89 o 
   3   3   6       70.45       69.03     10.06 o 
   4   3   6      130.51       98.22     11.52 o 
   5   3   6       40.64       82.25     11.93 o 
   6   3   6       10.60      -10.59     10.59 o 
   7   3   6      287.54      280.45     21.35 o 
   8   3   6      130.13      122.44     16.61 o 
   9   3   6       44.95       38.73     14.16 o 
 -12   4   6      109.42      122.03     16.09 o 
 -11   4   6       26.37       23.05     12.17 o 
 -10   4   6      105.30       86.64     14.74 o 
  -9   4   6       41.39       56.74     11.93 o 
  -8   4   6     2047.84     1777.29     37.26 o 
  -7   4   6       42.82       10.41      9.65 o 
  -6   4   6     1313.36     1306.19     27.38 o 
  -5   4   6      811.42      713.17     19.95 o 
  -4   4   6     2590.59     2632.38     34.57 o 
  -3   4   6     3781.23     3492.33     41.42 o 
  -2   4   6     1152.92     1325.49     23.87 o 
  -1   4   6     2497.24     2419.56     33.70 o 
   0   4   6      310.84      243.83     12.69 o 
   1   4   6     2492.68     2222.88     32.94 o 
   2   4   6        2.81        0.53      8.13 o 
   3   4   6     2487.83     2069.85     35.45 o 
   4   4   6       29.22       66.69     10.65 o 
   5   4   6      239.46      241.49     16.32 o 
   7   4   6      338.23      404.00     21.88 o 
   8   4   6       95.78       84.65     15.44 o 
   9   4   6       37.52       69.97     14.57 o 
 -12   5   6       92.09       61.66     15.03 o 
 -11   5   6       71.10       63.00     13.81 o 
 -10   5   6       79.04      121.27     14.86 o 
  -9   5   6      380.16      409.79     20.77 o 
  -8   5   6        3.01       20.94      9.71 o 
  -7   5   6     1431.06     1449.63     31.88 o 
  -6   5   6       32.34       45.81      9.30 o 
  -5   5   6     1128.95     1401.19     27.38 o 
  -4   5   6      341.31      385.22     15.33 o 
  -3   5   6     1936.52     2030.94     33.29 o 
  -2   5   6       20.12        3.80      7.14 o 
  -1   5   6      538.98      440.45     15.56 o 
   0   5   6       93.98       88.92      9.59 o 
   1   5   6      587.31      394.99     15.79 o 
   2   5   6     1519.23     1683.40     33.05 o 
   3   5   6       41.87       98.57     11.29 o 
   4   5   6      327.72      359.77     18.37 o 
   5   5   6        0.34       -7.84      9.71 o 
   6   5   6        7.32      -12.64     12.64 o 
   7   5   6      129.38      137.12     16.09 o 
   8   5   6       55.62       36.56     13.34 o 
   9   5   6       19.66       44.93     13.98 o 
 -12   6   6      229.84      232.30     20.94 o 
 -11   6   6       30.68       19.71     12.34 o 
 -10   6   6      230.15      266.41     19.95 o 
  -9   6   6      548.93      637.77     24.92 o 
  -8   6   6     1376.44     1270.15     33.29 o 
  -7   6   6     1032.52     1057.80     29.31 o 
  -6   6   6     3007.13     2895.46     41.83 o 
  -5   6   6     3811.40     3450.45     46.45 o 
  -4   6   6     2340.39     1886.21     31.30 o 
  -3   6   6     3298.32     2587.75     38.02 o 
  -2   6   6     4302.08     4054.58     43.52 o 
  -1   6   6     4476.62     3912.77     46.33 o 
   0   6   6     1562.35     1651.98     29.48 o 
   1   6   6     4850.75     5037.67     52.94 o 
   2   6   6      279.51      292.56     15.91 o 
   3   6   6     3046.90     3322.33     46.62 o 
   4   6   6      252.39      210.83     16.73 o 
   5   6   6     1084.33     1101.09     32.41 o 
   6   6   6       91.74       71.31     13.75 o 
   7   6   6      355.67      349.65     22.05 o 
   8   6   6        2.10       -8.60     12.28 o 
   9   6   6      156.78      171.35     18.95 o 
 -12   7   6      117.23      112.67     16.67 o 
 -11   7   6      132.62      134.96     16.56 o 
 -10   7   6       59.30       58.38     13.22 o 
  -9   7   6       61.34       70.08     12.46 o 
  -8   7   6       61.32       63.53     12.23 o 
  -7   7   6      222.29      182.46     15.56 o 
  -6   7   6      113.86       81.02     11.17 o 
  -5   7   6     2080.50     1954.54     36.27 o 
  -4   7   6      837.28     1096.99     25.10 o 
  -3   7   6     1963.86     1825.78     32.99 o 
  -2   7   6      785.11      779.80     20.94 o 
  -1   7   6     1839.55     1856.32     33.23 o 
   0   7   6     1554.72     1463.20     31.12 o 
   1   7   6        0.13       -8.48      8.48 o 
   2   7   6      147.95      124.84     11.82 o 
   3   7   6        1.35       23.69     10.00 o 
   4   7   6       28.49        1.40     10.24 o 
   5   7   6      112.73      114.89     14.74 o 
   6   7   6       39.97       32.35     12.05 o 
   7   7   6       71.09       78.80     14.98 o 
   8   7   6       30.12       26.85     14.57 o 
 -11   8   6       51.66       41.24     13.57 o 
 -10   8   6      110.39      148.06     16.91 o 
  -9   8   6       31.88       28.26     11.99 o 
  -8   8   6       17.62       21.00     11.70 o 
  -7   8   6       26.28       74.41     12.40 o 
  -6   8   6      904.17     1014.45     27.55 o 
  -5   8   6      197.15      178.54     14.62 o 
  -4   8   6      733.90      938.11     24.51 o 
  -3   8   6       39.34      123.55     11.47 o 
  -2   8   6     2609.08     2877.85     40.07 o 
  -1   8   6     1884.23     1954.78     35.63 o 
   0   8   6      190.77      187.55     14.27 o 
   1   8   6      528.18      448.17     18.54 o 
   2   8   6       36.19       -9.71      9.94 o 
   3   8   6      134.14      215.92     14.98 o 
   4   8   6        5.19       -3.63     10.06 o 
   5   8   6       54.40       19.54     12.99 o 
   6   8   6      308.35      327.37     21.00 o 
   7   8   6        9.83       33.34     12.58 o 
   8   8   6       40.68       29.02     15.15 o 
 -11   9   6      210.88      171.93     19.07 o 
 -10   9   6      117.36      152.28     16.03 o 
  -9   9   6      235.69      243.71     19.83 o 
  -8   9   6      240.61      289.22     19.30 o 
  -7   9   6      806.14      811.04     28.26 o 
  -6   9   6      889.42      950.86     27.96 o 
  -5   9   6     3910.23     3635.19     53.82 o 
  -4   9   6     4344.27     4141.04     51.48 o 
  -3   9   6     2498.14     2614.31     42.41 o 
  -2   9   6     6495.23     6205.62     62.07 o 
  -1   9   6     3357.07     3322.62     48.61 o 
   0   9   6     5252.44     5617.81     65.40 o 
   1   9   6      431.60      398.50     18.02 o 
   2   9   6      993.98     1198.37     31.30 o 
   3   9   6      169.36      235.75     17.02 o 
   4   9   6      522.73      581.96     24.75 o 
   5   9   6       66.03       58.79     12.64 o 
   6   9   6      380.77      360.07     22.35 o 
   7   9   6        4.47       23.28     11.93 o 
   8   9   6      118.31      110.10     17.67 o 
 -11  10   6        5.89        1.93     11.41 o 
 -10  10   6      134.33      104.48     17.37 o 
  -9  10   6       41.37       17.61     12.87 o 
  -8  10   6      130.47      133.38     15.62 o 
  -7  10   6        0.17        6.61     10.53 o 
  -6  10   6     1390.44     1534.92     35.68 o 
  -5  10   6      227.86      205.57     17.26 o 
  -4  10   6     1394.55     1540.48     33.58 o 
  -3  10   6      622.96      520.24     20.71 o 
  -2  10   6     1344.41     1517.31     32.88 o 
  -1  10   6     1266.27     1093.48     28.96 o 
   0  10   6      385.07      369.37     19.13 o 
   1  10   6      246.17      249.97     15.79 o 
   2  10   6       77.38       67.57     11.70 o 
   3  10   6       25.06       -2.28     11.11 o 
   4  10   6        6.06       17.96     10.82 o 
   5  10   6      215.98      255.88     20.71 o 
   6  10   6        5.38      -12.46     12.64 o 
   7  10   6        4.91        0.12     13.10 o 
   8  10   6       18.45        0.47     14.27 o 
 -11  11   6       58.04       82.66     16.61 o 
 -10  11   6        0.25      -12.87     12.87 o 
  -9  11   6       40.65       40.77     14.51 o 
  -8  11   6        0.81       -1.29     11.70 o 
  -7  11   6       97.68       76.75     13.51 o 
  -6  11   6      119.23      123.79     14.51 o 
  -5  11   6      635.21      556.92     24.04 o 
  -4  11   6      115.46      126.36     13.81 o 
  -3  11   6      161.88      105.36     13.28 o 
  -2  11   6      416.40      486.08     20.65 o 
  -1  11   6       49.15       30.60     10.41 o 
   0  11   6      380.49      313.97     18.54 o 
   1  11   6        0.48       -7.72     10.06 o 
   3  11   6       40.59       42.70     11.99 o 
   4  11   6      320.56      273.02     21.47 o 
   5  11   6       59.72       69.26     14.45 o 
   6  11   6      127.98      144.85     17.78 o 
   7  11   6        1.82       18.37     13.16 o 
 -10  12   6       90.81      143.79     18.08 o 
  -9  12   6       32.17       51.83     12.64 o 
  -8  12   6      115.44       86.46     15.74 o 
  -7  12   6        5.60       12.17     12.34 o 
  -6  12   6      177.61      202.12     18.31 o 
  -5  12   6      108.02       77.86     13.40 o 
  -4  12   6      489.63      532.70     22.52 o 
  -3  12   6       12.01       12.75     10.59 o 
  -2  12   6      205.78      244.12     18.08 o 
  -1  12   6       58.32       44.17     11.82 o 
   0  12   6       34.45       12.28     11.35 o 
   2  12   6        0.60      -10.47     10.47 o 
   3  12   6      147.92      204.98     19.30 o 
   4  12   6       22.94       35.45     12.64 o 
   5  12   6       74.32      114.89     16.26 o 
   6  12   6        5.06       -7.31     12.58 o 
   7  12   6        7.48       34.22     14.22 o 
 -10  13   6       22.81        2.63     15.74 o 
  -9  13   6      208.50      237.74     21.88 o 
  -8  13   6       84.19       54.81     14.04 o 
  -7  13   6      359.64      255.59     22.05 o 
  -6  13   6      326.36      347.20     20.94 o 
  -5  13   6      661.50      567.39     25.80 o 
  -4  13   6      239.83      272.55     18.54 o 
  -3  13   6      769.58      713.35     26.79 o 
  -2  13   6      892.72      980.75     29.83 o 
  -1  13   6      449.97      293.67     20.07 o 
   0  13   6      898.11      684.80     27.44 o 
   1  13   6      226.12      235.23     18.72 o 
   3  13   6       29.61       20.88     12.34 o 
   4  13   6      242.00      264.42     21.47 o 
   5  13   6       21.10       -9.42     13.22 o 
   6  13   6       81.61       92.49     16.38 o 
   7  13   6        4.76        1.93     15.15 o 
  -9  14   6       36.47       40.31     14.86 o 
  -8  14   6      300.29      246.05     22.99 o 
  -7  14   6      172.13      166.43     18.43 o 
  -6  14   6      411.22      478.59     25.51 o 
  -5  14   6      249.16      279.40     21.24 o 
  -4  14   6      461.76      505.79     24.22 o 
  -3  14   6      599.95      577.16     26.21 o 
  -2  14   6      239.51      290.80     20.71 o 
  -1  14   6      733.55      776.76     30.36 o 
   0  14   6      441.39      413.42     22.81 o 
   1  14   6      566.07      664.50     27.67 o 
   2  14   6      144.06      102.67     16.50 o 
   3  14   6      303.31      294.78     22.70 o 
   4  14   6        1.39      -12.34     12.34 o 
   5  14   6      104.31       88.51     16.56 o 
   6  14   6        0.06      -13.51     13.51 o 
  -9  15   6       22.18        1.46     14.98 o 
  -8  15   6       45.18       31.53     15.09 o 
  -7  15   6      100.39      112.44     17.14 o 
  -6  15   6        0.52       10.35     12.46 o 
  -5  15   6       64.45       64.53     14.16 o 
  -4  15   6        0.03      -11.17     11.17 o 
  -3  15   6        0.57        5.91     12.28 o 
  -2  15   6        0.38       -2.40     11.00 o 
  -1  15   6       36.35       62.19     13.81 o 
   0  15   6        4.66       -7.84     11.58 o 
   1  15   6       40.75       35.92     14.22 o 
   2  15   6        2.64       -7.60     11.93 o 
   3  15   6       10.03       37.79     13.34 o 
   4  15   6        0.45      -12.05     12.05 o 
   5  15   6       60.16       80.09     16.26 o 
  -8  16   6       29.38       32.23     15.79 o 
  -7  16   6       65.48       21.35     14.33 o 
  -6  16   6      113.97      140.11     16.91 o 
  -5  16   6      171.62      121.74     17.14 o 
  -4  16   6      112.30      126.77     17.08 o 
  -3  16   6      257.72      241.31     21.82 o 
  -2  16   6       41.15       72.95     14.62 o 
  -1  16   6      180.77      146.13     17.43 o 
   0  16   6      104.01       97.46     16.03 o 
   1  16   6      154.80      172.75     19.01 o 
   2  16   6        9.01        3.28     12.40 o 
   3  16   6      129.23      148.24     17.78 o 
   4  16   6       17.21       22.64     13.86 o 
   5  16   6       73.82       98.63     17.73 o 
  -7  17   6       39.78        9.48     16.15 o 
  -6  17   6       75.49      102.43     16.79 o 
  -5  17   6      191.73      147.54     19.01 o 
  -4  17   6       37.06       40.25     14.86 o 
  -3  17   6      314.25      232.01     21.12 o 
  -2  17   6      163.27      212.47     19.54 o 
  -1  17   6      211.70      177.43     18.54 o 
   0  17   6      115.00      144.44     18.37 o 
   1  17   6       74.42       91.90     15.39 o 
   2  17   6       82.59       94.13     16.96 o 
   3  17   6        9.45      -13.98     13.98 o 
   4  17   6       30.38       20.71     15.56 o 
  -6  18   6        6.35       -5.03     15.56 o 
  -5  18   6        2.24       -4.04     12.58 o 
  -4  18   6      134.08      167.02     19.30 o 
  -3  18   6       26.01       24.39     14.33 o 
  -2  18   6       68.10       68.80     15.39 o 
  -1  18   6       57.99       27.67     14.68 o 
   0  18   6        8.55        7.20     13.40 o 
   1  18   6       20.93       18.25     13.10 o 
   2  18   6        2.25        5.09     14.22 o 
   3  18   6        4.48       37.97     14.57 o 
  -5  19   6       45.07       79.74     17.14 o 
  -4  19   6        0.50       14.39     13.69 o 
  -3  19   6       72.54       70.49     17.20 o 
  -2  19   6       67.49       99.74     17.90 o 
  -1  19   6        0.60       11.29     13.98 o 
   0  19   6        9.03       36.39     14.57 o 
   1  19   6        4.74       40.13     14.57 o 
   2  19   6        7.04        9.77     14.92 o 
  -3  20   6       48.90       72.77     18.19 o 
  -2  20   6        6.50        7.78     14.27 o 
  -1  20   6       31.35       60.02     16.96 o 
   0  20   6        9.06       21.64     15.33 o 
 -12   1   7        0.11        0.41     11.64 o 
 -11   1   7       12.22       21.94     11.23 o 
 -10   1   7        7.71        8.83     10.94 o 
  -9   1   7        0.18       -6.55      9.65 o 
  -8   1   7        1.53       29.95      9.07 o 
  -7   1   7       82.76      109.16     11.58 o 
  -6   1   7       29.06       69.21      9.83 o 
  -5   1   7       68.57       65.05      9.30 o 
  -4   1   7      634.57      842.98     21.12 o 
  -3   1   7      817.83      837.08     20.07 o 
  -2   1   7      257.80      179.13     10.94 o 
  -1   1   7      220.41      236.28     11.99 o 
   0   1   7      342.20      161.69     11.11 o 
   1   1   7      163.91      185.74     12.05 o 
   3   1   7       29.09       52.77      9.65 o 
   4   1   7      189.30      239.73     16.91 o 
   5   1   7        6.94       10.76     10.24 o 
   6   1   7       70.70       83.60     13.69 o 
   7   1   7       14.07       13.57     11.64 o 
   8   1   7        0.72       15.68     12.93 o 
   9   1   7        0.93        4.80     13.63 o 
 -12   2   7        1.78       20.59     11.99 o 
 -11   2   7        0.56       -2.87     10.82 o 
 -10   2   7       73.00       87.22     13.75 o 
  -9   2   7       29.24       53.06     11.99 o 
  -8   2   7       16.51        7.20      9.94 o 
  -7   2   7       22.77       21.06      9.36 o 
  -6   2   7        3.46       -7.78      7.78 o 
  -5   2   7     1493.26     1517.84     28.43 o 
  -4   2   7      239.49      229.50     13.22 o 
  -3   2   7      398.82      449.81     16.15 o 
  -2   2   7       24.99       10.65      7.25 o 
  -1   2   7        9.88       -2.46      7.37 o 
   0   2   7        0.02        0.00      7.25 o 
   1   2   7       10.92       33.34      8.42 o 
   2   2   7        3.90        8.54      7.90 o 
   3   2   7      184.96      186.44     14.57 o 
   4   2   7      209.23      275.01     16.79 o 
   5   2   7      529.08      544.17     23.17 o 
   6   2   7       55.76       65.11     12.69 o 
   7   2   7       75.60       56.98     13.51 o 
   8   2   7       23.14        4.39     13.34 o 
 -12   3   7      206.01      148.47     17.49 o 
 -11   3   7        0.24        4.86     10.94 o 
 -10   3   7      686.51      643.38     26.68 o 
  -9   3   7       97.25       83.07     13.28 o 
  -8   3   7      491.52      663.04     23.11 o 
  -7   3   7      230.29      223.24     14.16 o 
  -6   3   7     1224.47     1230.43     28.61 o 
  -5   3   7      169.62      158.07     12.46 o 
  -4   3   7     1715.01     1588.57     29.31 o 
  -3   3   7     1598.18     1779.39     29.02 o 
  -2   3   7     2096.19     2141.98     33.52 o 
  -1   3   7       52.37       34.16      8.31 o 
   0   3   7     3089.07     3132.09     39.72 o 
   1   3   7      476.08      506.08     17.73 o 
   3   3   7      100.96      115.19     12.40 o 
   4   3   7      246.10      381.54     19.66 o 
   5   3   7        2.15       -9.71      9.71 o 
   6   3   7       59.61       80.96     13.51 o 
   7   3   7       31.30       23.05     11.99 o 
   8   3   7       49.29       17.26     15.21 o 
 -12   4   7       21.28      -10.47     12.69 o 
 -11   4   7       28.23       23.63     12.52 o 
 -10   4   7       72.08       57.10     12.46 o 
  -9   4   7      355.25      370.77     21.59 o 
  -8   4   7       33.07       13.63     10.30 o 
  -7   4   7      654.67      810.87     24.10 o 
  -6   4   7       15.17       17.67      8.19 o 
  -5   4   7      127.42      176.03     11.41 o 
  -4   4   7       12.86        9.89      7.14 o 
  -3   4   7        6.90        9.42      7.20 o 
  -2   4   7       34.45       46.16      8.37 o 
  -1   4   7       74.03       83.71      9.65 o 
   0   4   7      477.64      374.58     15.56 o 
   1   4   7      291.07      192.70     12.81 o 
   2   4   7       19.93       22.05      8.66 o 
   3   4   7      364.61      396.04     18.78 o 
   4   4   7        2.48       24.98      9.94 o 
   5   4   7       57.30       97.11     13.92 o 
   6   4   7       15.15       -3.10     11.23 o 
   7   4   7       87.03       72.07     14.86 o 
   8   4   7       46.89       59.14     14.74 o 
 -12   5   7        8.59       29.54     12.81 o 
 -11   5   7        3.01       47.38     11.47 o 
 -10   5   7        1.67      -10.30     10.30 o 
  -9   5   7       21.43       32.64     10.53 o 
  -8   5   7      344.04      367.44     19.07 o 
  -7   5   7       24.42       17.73      9.36 o 
  -6   5   7      222.91      147.60     13.86 o 
  -5   5   7       15.64        5.26      8.13 o 
  -4   5   7        7.38       12.58      7.72 o 
  -3   5   7      113.34      137.71     11.70 o 
  -2   5   7     3250.22     2687.20     39.84 o 
  -1   5   7       58.81       67.33      9.48 o 
   0   5   7        9.72       20.01      7.90 o 
   1   5   7      734.77      512.93     18.95 o 
   2   5   7      861.85     1007.66     25.86 o 
   3   5   7       66.34       45.45     10.06 o 
   4   5   7      240.15      356.50     18.84 o 
   5   5   7      106.87      110.10     14.45 o 
   6   5   7       39.66       29.89     13.05 o 
   7   5   7        9.99       24.57     12.40 o 
   8   5   7       33.26       36.80     14.16 o 
 -12   6   7      135.86      127.88     17.32 o 
 -11   6   7       67.50       48.38     13.63 o 
 -10   6   7        0.17       12.87     11.29 o 
  -9   6   7      409.85      406.98     21.76 o 
  -8   6   7       99.26       88.86     12.81 o 
  -7   6   7      374.16      409.09     19.30 o 
  -6   6   7       63.29       63.65     10.41 o 
  -5   6   7     1804.03     1819.93     33.64 o 
  -4   6   7      368.77      277.52     14.45 o 
  -3   6   7      518.55      502.87     17.90 o 
  -2   6   7       96.31       56.74      9.48 o 
  -1   6   7        3.09       22.29      8.31 o 
   0   6   7      852.37     1111.85     25.92 o 
   1   6   7      145.98      105.24     11.82 o 
   2   6   7        0.25       -9.54      9.54 o 
   3   6   7       75.49       17.32     10.06 o 
   4   6   7      148.47       81.26     13.05 o 
   6   6   7       58.77        7.20     12.11 o 
   7   6   7        0.50       34.57     12.81 o 
   8   6   7        7.73       20.07     14.04 o 
 -12   7   7        6.05        8.01     11.64 o 
 -11   7   7        5.56       21.00     12.52 o 
 -10   7   7       72.17       57.97     13.34 o 
  -9   7   7        0.35       -2.69     10.76 o 
  -8   7   7      188.36      210.54     17.26 o 
  -7   7   7        6.31       20.65      9.83 o 
  -6   7   7      338.53      313.21     17.08 o 
  -5   7   7       27.92       54.64     10.82 o 
  -4   7   7      565.71      527.73     19.83 o 
  -3   7   7        2.24       -5.79      8.31 o 
  -2   7   7      979.61     1025.62     26.85 o 
  -1   7   7      516.06      439.92     17.96 o 
   0   7   7        8.87       14.80      8.25 o 
   1   7   7       19.96       40.89      9.30 o 
   2   7   7      584.04      485.73     20.01 o 
   3   7   7       52.32       46.68     11.88 o 
   4   7   7      127.08      102.32     13.57 o 
   5   7   7        3.48       14.22     11.93 o 
   6   7   7        5.91       15.33     11.99 o 
   7   7   7       13.52       30.71     12.69 o 
   8   7   7       21.83       43.58     14.51 o 
 -11   8   7       23.51       36.50     13.28 o 
 -10   8   7       15.61      -13.45     13.45 o 
  -9   8   7       47.00       31.88     12.28 o 
  -8   8   7       97.09      113.31     13.98 o 
  -7   8   7       79.46       77.80     12.46 o 
  -6   8   7      200.81      229.20     16.03 o 
  -5   8   7      324.25      230.55     15.79 o 
  -4   8   7      426.71      442.08     19.60 o 
  -3   8   7        0.40        9.01      8.54 o 
  -2   8   7     1281.66     1404.70     31.59 o 
  -1   8   7      223.24      177.61     13.81 o 
   0   8   7     1812.29     1904.70     35.74 o 
   1   8   7       17.37       27.14     10.24 o 
   2   8   7       48.78       52.12     11.00 o 
   3   8   7      469.80      538.02     24.34 o 
   4   8   7      333.86      347.14     20.18 o 
   5   8   7        5.14       37.09     13.16 o 
   6   8   7       21.08       40.31     12.75 o 
   7   8   7       30.46       38.26     14.04 o 
   8   8   7        5.45      -14.16     14.16 o 
 -11   9   7        4.59       24.80     12.99 o 
 -10   9   7       66.37       16.91     12.75 o 
  -9   9   7       23.18      -12.34     12.34 o 
  -8   9   7      247.52      267.52     19.36 o 
  -7   9   7        4.75       -9.94      9.94 o 
  -6   9   7      241.55      197.79     17.08 o 
  -5   9   7       96.13      126.01     12.87 o 
  -4   9   7       97.82       55.69     10.88 o 
  -3   9   7       33.50       61.42     10.88 o 
  -2   9   7      379.65      385.28     18.37 o 
  -1   9   7     1215.13     1268.75     29.78 o 
   0   9   7      502.11      514.10     20.77 o 
   1   9   7        1.52       12.58      9.24 o 
   2   9   7      461.97      385.40     19.54 o 
   3   9   7      103.48      106.65     14.33 o 
   4   9   7      198.88      179.01     18.08 o 
   5   9   7       13.71        9.77     11.58 o 
   6   9   7      142.45       95.94     16.03 o 
   7   9   7        2.36      -13.34     13.34 o 
 -11  10   7      145.95      186.61     19.13 o 
 -10  10   7        7.98       13.16     12.17 o 
  -9  10   7       12.00      -11.00     11.00 o 
  -8  10   7       41.33       20.18     11.76 o 
  -7  10   7      109.64      141.57     14.39 o 
  -6  10   7      357.03      315.37     19.13 o 
  -5  10   7      359.71      357.55     18.90 o 
  -4  10   7      316.89      287.76     17.20 o 
  -3  10   7      644.98      702.94     24.16 o 
  -2  10   7      864.32      764.01     25.56 o 
  -1  10   7      277.34      258.22     16.79 o 
   0  10   7      549.42      594.77     22.70 o 
   1  10   7       65.15       82.72     12.52 o 
   2  10   7      187.68      203.05     17.20 o 
   3  10   7        1.30       19.25     11.88 o 
   4  10   7      123.35      145.72     15.79 o 
   5  10   7       10.78       22.64     12.69 o 
   6  10   7        4.77      -11.99     13.05 o 
   7  10   7        1.06       -9.07     12.17 o 
 -10  11   7       85.41       20.12     15.97 o 
  -9  11   7        0.18       21.82     12.52 o 
  -8  11   7       80.06      101.85     14.98 o 
  -7  11   7      159.40      184.16     17.90 o 
  -6  11   7       66.82       60.25     12.99 o 
  -5  11   7      263.88      312.74     18.90 o 
  -4  11   7       28.64       24.45     11.58 o 
  -3  11   7      110.58      127.76     13.51 o 
  -2  11   7      699.54      637.77     25.62 o 
  -1  11   7      800.97      850.82     27.26 o 
   0  11   7      132.42      122.44     14.57 o 
   1  11   7      194.89      224.52     18.13 o 
   2  11   7       39.88       19.30     12.69 o 
   3  11   7      304.42      295.31     20.42 o 
   4  11   7       18.88       17.32     13.10 o 
   5  11   7        2.26      -11.99     11.99 o 
   6  11   7       34.46        4.74     13.51 o 
   7  11   7        0.02      -14.22     14.22 o 
 -10  12   7        1.97      -12.58     12.58 o 
  -9  12   7       16.93       22.81     13.05 o 
  -8  12   7        9.07      -11.93     11.93 o 
  -7  12   7       42.97       31.18     12.99 o 
  -6  12   7       88.60       84.59     14.39 o 
  -5  12   7      325.30      351.94     21.24 o 
  -4  12   7       68.16       70.49     12.34 o 
  -3  12   7      531.43      598.22     24.04 o 
  -2  12   7      122.15       97.46     13.86 o 
  -1  12   7      310.58      484.50     21.88 o 
   0  12   7      166.99      187.02     16.91 o 
   1  12   7      548.80      686.91     27.55 o 
   2  12   7      147.34      147.83     16.32 o 
   3  12   7      525.83      535.51     27.32 o 
   4  12   7        0.16       17.20     12.34 o 
   5  12   7      546.79      556.33     28.49 o 
   6  12   7        2.22      -12.69     12.69 o 
 -10  13   7       86.21      106.76     16.91 o 
  -9  13   7       55.05       37.03     13.86 o 
  -8  13   7      101.61      125.01     16.56 o 
  -7  13   7      142.87      108.58     15.97 o 
  -6  13   7      104.43       72.19     13.98 o 
  -5  13   7      185.39      247.16     19.66 o 
  -4  13   7       10.68       -0.47     10.30 o 
  -3  13   7      312.77      385.51     20.88 o 
  -2  13   7       29.12       50.95     12.17 o 
  -1  13   7      772.11      886.16     30.42 o 
   0  13   7       35.56       66.87     12.64 o 
   1  13   7      448.63      439.33     23.46 o 
   2  13   7       80.68       88.80     14.33 o 
   3  13   7      120.72       83.25     16.26 o 
   4  13   7      166.40      148.53     18.08 o 
   5  13   7       37.29       14.92     14.27 o 
   6  13   7       50.28       19.07     15.50 o 
  -9  14   7       80.54       82.66     16.56 o 
  -8  14   7       19.58       37.67     14.80 o 
  -7  14   7      165.35      190.18     19.01 o 
  -6  14   7       18.37        5.21     11.82 o 
  -5  14   7      288.92      383.47     21.59 o 
  -4  14   7       95.25       98.16     15.27 o 
  -3  14   7      118.60      103.02     15.33 o 
  -2  14   7      192.18      126.54     16.32 o 
  -1  14   7        2.19        9.65     11.29 o 
   0  14   7      238.24      310.63     21.18 o 
   1  14   7       25.13       18.13     12.69 o 
   2  14   7       76.42      108.11     15.68 o 
   3  14   7       49.87       26.56     14.62 o 
   4  14   7       32.56       15.50     15.09 o 
   5  14   7       58.40       95.82     16.91 o 
  -8  15   7       17.47       17.37     13.34 o 
  -7  15   7       55.59       84.18     15.21 o 
  -6  15   7       63.89       62.95     14.33 o 
  -5  15   7      192.62      234.41     20.18 o 
  -4  15   7      100.11       93.07     14.98 o 
  -3  15   7      268.95      239.09     20.83 o 
  -2  15   7        0.03       21.82     11.82 o 
  -1  15   7      422.28      546.16     25.27 o 
   0  15   7       65.41      101.44     15.62 o 
   1  15   7      214.74      162.75     18.25 o 
   2  15   7       51.29       73.42     15.91 o 
   3  15   7      109.52       78.21     16.73 o 
   4  15   7       43.84       45.81     15.56 o 
   5  15   7       80.76       50.31     16.73 o 
  -8  16   7        0.47      -14.10     14.10 o 
  -7  16   7        0.40       40.13     14.39 o 
  -6  16   7       77.87       29.02     15.74 o 
  -5  16   7        0.03      -12.28     12.28 o 
  -4  16   7      110.82      104.07     16.56 o 
  -3  16   7        8.17        5.67     14.04 o 
  -2  16   7      174.28      147.54     18.02 o 
  -1  16   7      114.33       90.56     15.56 o 
   0  16   7      241.56      253.30     22.11 o 
   1  16   7      113.69       42.06     15.56 o 
   2  16   7      107.33      120.92     17.02 o 
   3  16   7       81.66       80.79     16.32 o 
   4  16   7       95.00      122.97     18.66 o 
  -7  17   7       14.80       44.23     15.44 o 
  -6  17   7        1.01       -5.91     13.63 o 
  -5  17   7      111.46      125.54     17.26 o 
  -4  17   7        0.59       24.39     12.81 o 
  -3  17   7      106.34      112.90     16.67 o 
  -2  17   7       14.88       22.17     13.28 o 
  -1  17   7      214.42      273.49     23.28 o 
   0  17   7       60.20       90.62     16.44 o 
   1  17   7       82.24       71.78     17.08 o 
   2  17   7       63.44       37.50     16.56 o 
   3  17   7       49.95       34.87     15.56 o 
  -6  18   7       81.62       88.39     16.73 o 
  -5  18   7      103.24       91.20     17.02 o 
  -4  18   7      142.97      111.68     18.54 o 
  -3  18   7       97.32      100.62     17.20 o 
  -2  18   7      305.85      300.81     25.56 o 
  -1  18   7       25.09        2.87     15.44 o 
   0  18   7      171.36      208.26     20.71 o 
   1  18   7        1.39       -7.31     14.39 o 
   2  18   7       55.62       70.73     16.15 o 
  -4  19   7        2.41       15.21     13.86 o 
  -3  19   7      179.68      249.09     23.81 o 
  -2  19   7        5.30       35.63     14.98 o 
  -1  19   7      118.27      125.54     18.84 o 
   0  19   7       25.01       39.08     15.56 o 
 -12   0   8        1.55      -11.41     11.41 o 
 -11   0   8      425.02      384.93     22.64 o 
 -10   0   8       48.49       65.81     12.23 o 
  -9   0   8     1318.33     1427.40     35.80 o 
  -8   0   8     1168.37     1235.52     31.12 o 
  -7   0   8     1000.86     1294.66     31.53 o 
  -6   0   8     1764.71     1854.04     35.57 o 
  -5   0   8     2423.46     2849.59     41.59 o 
  -4   0   8     2936.64     3707.90     46.39 o 
  -3   0   8     4610.50     5066.16     53.64 o 
  -2   0   8     5705.18     6306.24     56.39 o 
  -1   0   8     2692.66     2577.51     38.38 o 
   0   0   8     3257.88     3305.66     46.45 o 
   1   0   8     2245.24     2431.84     37.73 o 
   2   0   8     6411.21     6819.17     72.07 o 
   3   0   8      698.73      795.60     24.80 o 
   4   0   8     1675.46     1740.49     38.73 o 
   5   0   8        0.31       20.12     12.05 o 
   6   0   8     1366.98     1382.82     38.73 o 
   7   0   8        4.55        1.70     11.82 o 
   8   0   8      242.57      245.82     23.05 o 
 -12   1   8      162.09      156.49     18.49 o 
 -11   1   8      178.15      196.56     18.60 o 
 -10   1   8       42.04       49.55     12.23 o 
  -9   1   8      188.33      255.29     17.43 o 
  -8   1   8      106.18       88.86     12.11 o 
  -7   1   8       76.97       92.66     12.17 o 
  -6   1   8      109.77       94.59     10.94 o 
  -5   1   8        1.39       -2.11      7.66 o 
  -4   1   8     1003.77     1038.43     24.39 o 
  -3   1   8       18.38       -7.55      7.55 o 
  -2   1   8     1418.60     1201.82     25.62 o 
  -1   1   8      737.81      571.60     19.19 o 
   0   1   8      689.82      708.73     20.83 o 
   1   1   8     2586.72     2443.13     38.26 o 
   2   1   8      114.16      119.63     12.46 o 
   3   1   8      561.43      488.59     20.59 o 
   4   1   8        2.71       -2.16      9.77 o 
   5   1   8      300.73      286.12     19.48 o 
   6   1   8       74.44       81.90     14.80 o 
   7   1   8      213.52      271.79     21.70 o 
   8   1   8       47.01       38.67     15.21 o 
 -12   2   8      181.27      139.81     18.02 o 
 -11   2   8       91.65      115.89     15.56 o 
 -10   2   8      132.09      104.95     14.45 o 
  -9   2   8      393.91      384.93     20.65 o 
  -8   2   8       51.04       66.98     10.94 o 
  -7   2   8       61.11       98.51     11.88 o 
  -6   2   8        3.03       20.59      9.18 o 
  -5   2   8      202.05      159.24     13.28 o 
  -4   2   8      413.13      363.87     15.56 o 
  -3   2   8      201.34      239.32     13.10 o 
  -2   2   8     1216.32     1445.71     27.73 o 
  -1   2   8       89.79      150.58     12.05 o 
   0   2   8     1429.73     1537.32     30.77 o 
   1   2   8      112.04      150.34     13.05 o 
   2   2   8     2819.53     2352.34     40.77 o 
   3   2   8        1.08       -2.63      9.42 o 
   4   2   8      570.47      519.60     23.11 o 
   5   2   8      181.11      195.33     18.25 o 
   6   2   8      740.55      770.91     29.95 o 
   7   2   8       55.33       89.45     14.22 o 
   8   2   8       41.18       -6.26     13.57 o 
 -12   3   8      126.80      131.22     17.20 o 
 -11   3   8       21.73       33.64     12.87 o 
 -10   3   8      615.42      645.08     27.32 o 
  -9   3   8        0.66      -10.18     10.18 o 
  -8   3   8      638.66      643.44     24.57 o 
  -7   3   8        3.30       17.90      9.54 o 
  -6   3   8      165.34      215.75     13.86 o 
  -5   3   8     1441.72     1567.74     31.59 o 
  -4   3   8     1764.20     2019.36     33.99 o 
  -3   3   8     1919.58     1885.57     34.34 o 
  -2   3   8     1029.35      819.06     21.88 o 
  -1   3   8     2212.90     1944.60     36.15 o 
   0   3   8     1907.44     1485.49     31.12 o 
   1   3   8     4553.74     4617.99     53.35 o 
   2   3   8      619.72      617.58     22.58 o 
   3   3   8     2076.82     2256.23     41.83 o 
   4   3   8      104.42      146.95     15.15 o 
   5   3   8     1249.07     1202.41     35.57 o 
   6   3   8       18.38       21.59     12.40 o 
   7   3   8      312.98      307.24     23.93 o 
   8   3   8       10.16      -11.58     12.69 o 
 -12   4   8      205.00      206.91     19.48 o 
 -11   4   8      272.92      231.48     21.18 o 
 -10   4   8        0.28        2.05     11.29 o 
  -9   4   8     1565.48     1701.88     38.73 o 
  -8   4   8       28.95       38.43     10.47 o 
  -7   4   8      256.74      302.33     17.37 o 
  -6   4   8       84.71      124.55     12.34 o 
  -5   4   8     1126.31     1090.03     27.20 o 
  -4   4   8      294.18      398.68     16.61 o 
  -3   4   8      882.48      831.69     23.17 o 
  -2   4   8      387.50      337.54     15.85 o 
  -1   4   8     2460.94     2249.44     38.08 o 
   0   4   8     3572.69     3319.76     47.27 o 
   1   4   8     1474.82     1641.39     32.99 o 
   2   4   8     3115.40     3106.41     49.49 o 
   3   4   8      409.37      389.90     20.12 o 
   4   4   8      744.86      671.81     26.68 o 
   5   4   8        1.83        8.60     12.40 o 
   6   4   8      450.62      458.52     24.34 o 
   7   4   8        2.18       15.15     12.23 o 
   8   4   8        2.53       14.68     13.98 o 
 -12   5   8       89.70      136.30     17.32 o 
 -11   5   8       28.44       13.45     12.81 o 
 -10   5   8      559.54      541.65     25.86 o 
  -9   5   8       15.02       22.35     11.58 o 
  -8   5   8      747.00      648.18     25.21 o 
  -7   5   8       85.66       88.16     11.93 o 
  -6   5   8       57.68       48.20     10.24 o 
  -5   5   8      495.81      427.46     18.90 o 
  -4   5   8      311.83      286.59     15.03 o 
  -3   5   8      153.77      166.37     13.45 o 
  -2   5   8      121.92      212.82     13.69 o 
  -1   5   8     1793.46     1878.49     34.87 o 
   0   5   8      761.95      894.99     25.39 o 
   1   5   8     4257.42     4221.48     53.35 o 
   2   5   8      262.39      183.57     15.39 o 
   3   5   8     2541.60     2424.18     44.34 o 
   4   5   8        3.23       -0.47     10.06 o 
   5   5   8      923.64      888.03     31.18 o 
   6   5   8       52.00       47.85     13.75 o 
   7   5   8      200.44      170.35     18.66 o 
 -12   6   8      415.08      312.51     26.15 o 
 -11   6   8       92.77      121.80     16.56 o 
 -10   6   8      112.33      119.57     15.27 o 
  -9   6   8       94.82      114.19     14.98 o 
  -8   6   8      462.06      448.58     22.17 o 
  -7   6   8        9.97        3.51      9.71 o 
  -6   6   8       16.57       -8.77      8.77 o 
  -5   6   8       22.38        9.01      9.07 o 
  -4   6   8      352.31      305.49     16.67 o 
  -3   6   8        7.24       25.51      8.54 o 
  -2   6   8      183.96      191.88     14.04 o 
  -1   6   8      138.73       61.48     10.30 o 
   0   6   8      599.36      503.04     20.71 o 
   1   6   8       63.38       46.57     10.94 o 
   2   6   8      576.65      448.40     21.00 o 
   3   6   8       32.27       39.60     11.52 o 
   4   6   8      413.95      423.13     22.11 o 
   5   6   8      151.29      140.69     16.15 o 
   6   6   8       99.00       71.43     15.09 o 
   7   6   8       37.98       30.54     14.04 o 
 -11   7   8        5.94       32.76     13.28 o 
 -10   7   8      275.42      341.46     21.47 o 
  -9   7   8       72.27       68.04     13.40 o 
  -8   7   8      473.94      548.67     24.22 o 
  -7   7   8      436.45      371.47     19.54 o 
  -6   7   8      542.69      636.01     22.87 o 
  -4   7   8     1001.02     1127.00     28.14 o 
  -3   7   8     1418.72     1264.36     31.12 o 
  -2   7   8     1643.38     1917.57     35.04 o 
  -1   7   8     2983.11     2886.56     46.33 o 
   0   7   8      563.61      576.99     21.64 o 
   1   7   8     1630.63     1817.48     37.15 o 
   2   7   8      775.90      748.39     26.62 o 
   3   7   8     1599.13     1703.34     39.43 o 
   4   7   8        0.65       -1.99     11.47 o 
   5   7   8      582.88      566.69     27.38 o 
   6   7   8        0.65        0.94     11.52 o 
   7   7   8      181.76      249.74     22.52 o 
 -11   8   8      274.01      226.57     20.59 o 
 -10   8   8        3.57        9.13     13.10 o 
  -9   8   8       34.22        7.02     11.99 o 
  -8   8   8        0.00       15.27     11.11 o 
  -7   8   8      771.58      637.83     25.68 o 
  -6   8   8      371.41      402.83     19.66 o 
  -5   8   8      486.21      432.67     20.07 o 
  -4   8   8      862.78      829.35     25.33 o 
  -3   8   8     2313.39     2154.03     40.72 o 
  -2   8   8     2422.03     2296.65     40.54 o 
  -1   8   8     1982.75     1953.31     38.79 o 
   0   8   8     1823.24     1837.72     38.49 o 
   1   8   8      493.77      474.84     21.35 o 
   2   8   8      836.69      873.52     29.07 o 
   3   8   8      260.36      243.94     19.36 o 
   4   8   8     1110.06     1048.20     34.16 o 
   5   8   8        0.01      -11.41     11.41 o 
   6   8   8      229.57      232.83     21.41 o 
   7   8   8        0.26       30.65     13.45 o 
 -11   9   8      230.37      218.97     21.12 o 
 -10   9   8        7.07      -10.53     13.51 o 
  -9   9   8      165.28      166.20     18.25 o 
  -8   9   8        1.00       -5.32     10.94 o 
  -7   9   8       58.84       71.72     13.34 o 
  -6   9   8       46.96       57.62     11.35 o 
  -5   9   8       38.23       39.14     10.53 o 
  -4   9   8        5.99      -10.35     10.35 o 
  -3   9   8      122.89      134.43     14.04 o 
  -2   9   8      495.85      339.42     18.54 o 
  -1   9   8      280.92      233.30     15.91 o 
   0   9   8        1.57       27.49     10.76 o 
   1   9   8       47.66       -1.46     10.71 o 
   2   9   8       21.94       16.91     11.29 o 
   3   9   8      335.83      321.11     20.59 o 
   4   9   8       94.91       92.61     15.79 o 
   5   9   8      142.31      154.62     17.26 o 
   6   9   8       15.08        2.81     13.05 o 
   7   9   8       28.76       42.06     14.33 o 
 -11  10   8      106.87      139.05     18.19 o 
 -10  10   8       36.84       29.54     13.16 o 
  -9  10   8        1.49       15.56     11.17 o 
  -8  10   8        0.19       10.30     10.76 o 
  -7  10   8      332.36      356.67     22.00 o 
  -6  10   8       29.42       -9.94     10.59 o 
  -5  10   8       77.81       92.90     13.10 o 
  -4  10   8      265.94      324.27     18.02 o 
  -3  10   8      374.60      347.31     19.95 o 
  -2  10   8      778.33      844.33     27.14 o 
  -1  10   8      456.35      483.09     22.35 o 
   0  10   8     1263.00     1324.38     34.87 o 
   1  10   8       22.06       38.20     11.35 o 
   2  10   8      915.21      889.61     31.77 o 
   3  10   8        3.03       25.04     11.76 o 
   4  10   8      718.62      726.04     30.71 o 
   5  10   8        1.24       17.37     12.40 o 
   6  10   8      143.60      188.31     19.48 o 
 -10  11   8      216.57      224.58     21.82 o 
  -9  11   8        0.15       19.36     12.23 o 
  -8  11   8      208.75      204.98     19.48 o 
  -7  11   8        0.20        6.67     11.23 o 
  -6  11   8      696.24      750.32     27.90 o 
  -5  11   8        0.56       34.16     11.70 o 
  -4  11   8      366.49      461.62     21.94 o 
  -3  11   8      138.21      111.73     13.81 o 
  -2  11   8      660.81      822.33     27.73 o 
  -1  11   8      307.11      291.27     18.90 o 
   0  11   8      324.23      339.24     19.89 o 
   1  11   8      612.31      754.65     27.61 o 
   2  11   8      141.47      175.03     17.37 o 
   3  11   8      466.37      589.33     26.97 o 
   4  11   8       40.50       56.22     14.27 o 
   5  11   8      173.60      135.54     19.07 o 
   6  11   8        4.23        4.74     14.45 o 
 -10  12   8        1.06        7.25     13.63 o 
  -9  12   8      119.87       88.10     16.32 o 
  -8  12   8       79.40       34.51     13.98 o 
  -7  12   8      190.69      196.03     18.78 o 
  -6  12   8       33.69       39.31     12.58 o 
  -5  12   8      173.81      205.04     18.31 o 
  -4  12   8      196.10      225.58     18.31 o 
  -3  12   8       75.46       82.25     13.16 o 
  -2  12   8      349.45      285.77     19.60 o 
  -1  12   8      102.16      100.09     14.74 o 
   0  12   8      773.77      716.62     27.79 o 
   1  12   8      122.75      106.29     15.33 o 
   2  12   8      544.56      451.27     24.45 o 
   3  12   8       42.59       18.90     13.86 o 
   4  12   8      385.25      442.14     25.92 o 
   5  12   8       35.03       27.96     14.62 o 
  -9  13   8       12.21       13.28     13.10 o 
  -8  13   8       25.96       31.47     14.16 o 
  -7  13   8       13.36       16.67     11.35 o 
  -6  13   8       24.70       34.46     12.69 o 
  -5  13   8        5.04      -11.11     11.11 o 
  -4  13   8        0.59       17.96     10.35 o 
  -3  13   8       29.79       61.02     13.10 o 
  -2  13   8        0.75       23.69     11.35 o 
  -1  13   8      160.48      205.39     18.54 o 
   0  13   8       57.12       36.56     14.57 o 
   1  13   8      252.75      301.16     22.23 o 
   2  13   8        7.37      -12.40     12.40 o 
   3  13   8      190.56      218.38     19.60 o 
   4  13   8        4.89       22.35     13.86 o 
   5  13   8      111.91      131.45     19.25 o 
  -9  14   8       68.20       93.01     16.85 o 
  -8  14   8        2.30      -12.40     12.40 o 
  -7  14   8        9.97       25.45     13.51 o 
  -6  14   8        0.46       -9.65     12.23 o 
  -5  14   8        5.03       24.16     11.64 o 
  -4  14   8       30.28       15.09     12.11 o 
  -3  14   8       21.98       21.24     11.52 o 
  -2  14   8      126.92       99.33     14.92 o 
  -1  14   8       66.88       86.93     14.98 o 
   0  14   8      146.51      152.57     17.78 o 
   1  14   8      103.57      128.29     16.67 o 
   2  14   8      173.70      173.92     19.01 o 
   3  14   8        0.40       20.12     13.10 o 
   4  14   8      159.00      119.63     19.36 o 
  -8  15   8      193.38      130.22     19.19 o 
  -7  15   8      105.46      112.44     17.14 o 
  -6  15   8      149.62      135.60     17.61 o 
  -5  15   8      178.77      132.33     17.20 o 
  -4  15   8      161.33      155.38     17.73 o 
  -3  15   8      299.06      261.26     22.17 o 
  -2  15   8      363.70      420.50     24.04 o 
  -1  15   8      436.87      377.62     24.57 o 
   0  15   8      460.44      469.52     25.86 o 
   1  15   8      449.05      480.75     26.44 o 
   2  15   8       83.88       54.64     15.97 o 
   3  15   8      414.57      444.95     27.09 o 
   4  15   8        9.26        1.46     14.33 o 
  -7  16   8       50.07       90.50     16.67 o 
  -6  16   8        0.01       24.34     12.46 o 
  -5  16   8       46.95       56.34     15.15 o 
  -4  16   8        0.07       18.02     12.75 o 
  -3  16   8       88.56       70.14     15.33 o 
  -2  16   8       26.80       46.80     14.22 o 
  -1  16   8       97.33       74.41     15.39 o 
   0  16   8       15.28      -13.40     13.40 o 
   1  16   8       70.35       96.99     16.67 o 
   2  16   8       80.00       65.11     17.20 o 
   3  16   8        1.32      -14.68     14.68 o 
  -6  17   8        7.71       25.33     15.79 o 
  -5  17   8        7.10      -10.59     12.93 o 
  -4  17   8        9.86       39.72     13.92 o 
  -3  17   8       21.44      -13.34     13.34 o 
  -2  17   8        0.58        5.79     12.75 o 
  -1  17   8       18.45      -14.04     14.04 o 
   0  17   8        0.52        5.73     13.22 o 
   1  17   8       32.08       49.72     15.50 o 
   2  17   8        9.80      -14.57     14.57 o 
  -5  18   8       86.15       81.43     16.61 o 
  -4  18   8       37.38       51.71     16.44 o 
  -3  18   8       45.80       60.20     15.50 o 
  -2  18   8       86.02      112.14     17.43 o 
  -1  18   8       15.62        9.07     14.22 o 
   0  18   8       33.93        6.79     15.68 o 
 -12   1   9        8.21        6.79     11.93 o 
 -11   1   9       58.55       68.62     13.63 o 
 -10   1   9       22.21       10.53     10.00 o 
  -9   1   9      222.59      218.03     18.90 o 
  -8   1   9        6.36       17.55      9.71 o 
  -7   1   9       31.54       79.85     11.52 o 
  -6   1   9       59.70       90.62     11.82 o 
  -5   1   9      238.93      357.38     17.32 o 
  -4   1   9       31.29       49.61      9.71 o 
  -3   1   9      991.08     1050.48     25.45 o 
  -2   1   9       81.87      101.97     10.88 o 
  -1   1   9      996.10      809.82     22.87 o 
   0   1   9       17.56       17.84      9.07 o 
   1   1   9      298.37      243.94     16.61 o 
   2   1   9       11.31       17.90      9.65 o 
   3   1   9       13.94       32.70     11.06 o 
   4   1   9       73.86      115.19     14.04 o 
   5   1   9        7.47        0.00     11.00 o 
   6   1   9        1.46        3.63     12.40 o 
   7   1   9        0.21       19.19     13.51 o 
 -12   2   9       37.74       47.21     14.16 o 
 -11   2   9        1.62      -10.94     10.94 o 
 -10   2   9      127.86      139.17     15.62 o 
  -9   2   9       23.97       16.96     11.70 o 
  -8   2   9       63.26       77.57     12.34 o 
  -7   2   9       75.55       78.51     11.41 o 
  -6   2   9       16.05       24.10      9.01 o 
  -5   2   9      168.64      208.44     15.09 o 
  -4   2   9      227.22      231.54     14.92 o 
  -3   2   9       97.67      112.61     11.47 o 
  -2   2   9      477.30      619.11     21.29 o 
  -1   2   9       30.95       18.43      9.36 o 
   1   2   9      185.67      204.40     15.62 o 
   2   2   9        0.01       -9.07      9.07 o 
   3   2   9        0.67        7.31     10.12 o 
   4   2   9        6.69       14.22     10.94 o 
   5   2   9       73.28       58.03     13.51 o 
   6   2   9        0.23      -11.88     11.88 o 
   7   2   9        0.02       23.87     13.16 o 
 -12   3   9       19.76       51.66     14.27 o 
 -11   3   9       77.82       45.45     13.98 o 
 -10   3   9        7.10       12.81     12.11 o 
  -9   3   9      263.58      286.77     21.12 o 
  -8   3   9      152.48      134.08     14.39 o 
  -7   3   9     1474.16     1660.35     35.68 o 
  -6   3   9        2.42       19.07      9.54 o 
  -5   3   9     1004.68     1285.83     29.72 o 
  -4   3   9       28.47       22.29      8.95 o 
  -3   3   9     1629.37     1894.17     34.57 o 
  -2   3   9        1.77       -6.08      8.54 o 
  -1   3   9      519.62      608.11     21.24 o 
   0   3   9        3.14       11.93      8.77 o 
   1   3   9      347.91      415.58     19.83 o 
   2   3   9       25.51       26.62      9.94 o 
   3   3   9      630.04      662.98     26.21 o 
   4   3   9        0.02        9.07     11.00 o 
   5   3   9      291.44      298.29     20.47 o 
   6   3   9        7.88       17.78     12.64 o 
   7   3   9       67.51       22.29     15.09 o 
 -12   4   9      107.39      126.54     17.14 o 
 -11   4   9        0.16      -11.88     11.88 o 
 -10   4   9       89.85       94.83     14.62 o 
  -9   4   9       78.25       88.63     12.87 o 
  -8   4   9       82.14      123.67     13.63 o 
  -7   4   9       55.38       48.38     11.06 o 
  -6   4   9      524.52      429.33     20.01 o 
  -5   4   9      269.20      294.25     16.32 o 
  -4   4   9       21.66       26.97      9.71 o 
  -3   4   9       17.62       15.50      9.24 o 
  -2   4   9      162.26      136.36     12.81 o 
  -1   4   9      140.55      164.44     14.10 o 
   1   4   9      229.41      269.04     15.97 o 
   2   4   9        5.18        1.40      9.07 o 
   3   4   9       45.48       13.81     12.34 o 
   4   4   9       43.87       54.76     12.11 o 
   5   4   9      146.40      126.59     16.15 o 
   6   4   9        1.39       -3.45     12.40 o 
   7   4   9        7.04       30.65     13.63 o 
 -11   5   9      134.40      123.96     17.02 o 
 -10   5   9       12.89       26.97     12.28 o 
  -9   5   9      116.24      102.61     14.39 o 
  -8   5   9       51.57       57.04     12.28 o 
  -7   5   9      100.62      138.35     13.34 o 
  -6   5   9       15.54       26.79      9.54 o 
  -5   5   9      674.38      742.66     24.04 o 
  -4   5   9       26.68       33.99      9.48 o 
  -3   5   9        8.07       25.51      9.42 o 
  -2   5   9        0.19       22.52      8.95 o 
  -1   5   9      357.12      321.98     16.67 o 
   0   5   9        1.81       -5.03      9.42 o 
   1   5   9        8.15        6.03     10.06 o 
   2   5   9       13.83       -5.79     10.18 o 
   3   5   9       87.21      121.91     14.80 o 
   4   5   9       66.36       40.19     13.63 o 
   5   5   9        8.80       15.79     12.05 o 
   6   5   9        0.03      -12.40     12.40 o 
   7   5   9        1.87      -13.86     13.86 o 
 -11   6   9        1.34       -0.47     11.64 o 
 -10   6   9        0.04      -10.00     11.58 o 
  -9   6   9       35.61       59.38     12.52 o 
  -8   6   9        9.19       10.76     10.88 o 
  -7   6   9        1.63       -2.98      9.59 o 
  -6   6   9        2.83       -8.89      8.89 o 
  -5   6   9        3.93       -2.63     10.06 o 
  -4   6   9      944.86      892.18     26.44 o 
  -3   6   9        6.34        1.23      8.48 o 
  -2   6   9      300.26      268.57     18.08 o 
  -1   6   9      251.42      237.45     15.79 o 
   0   6   9      231.64      231.84     15.62 o 
   1   6   9       20.62       -4.15     10.35 o 
   2   6   9      789.45      908.33     29.02 o 
   3   6   9       74.33       96.06     14.04 o 
   4   6   9       19.00       37.26     12.34 o 
   5   6   9       46.33        9.59     14.16 o 
   6   6   9      114.80      110.80     16.96 o 
   7   6   9        1.79      -10.30     13.81 o 
 -11   7   9       43.67       62.83     14.45 o 
 -10   7   9       37.12       16.44     12.52 o 
  -9   7   9       42.36       51.25     13.63 o 
  -8   7   9       45.34       24.98     11.58 o 
  -7   7   9       70.60       71.49     12.58 o 
  -6   7   9       41.20       40.54     10.35 o 
  -5   7   9      168.75      178.19     16.15 o 
  -4   7   9       78.57       62.01     10.76 o 
  -3   7   9      100.00       77.57     11.47 o 
  -2   7   9      753.14      743.36     25.04 o 
  -1   7   9      169.45      253.66     16.26 o 
   0   7   9      150.09      221.71     15.39 o 
   1   7   9      223.59      150.29     14.68 o 
   2   7   9      291.76      337.90     19.30 o 
   3   7   9       10.12       16.03     11.00 o 
   4   7   9      256.03      293.32     20.18 o 
   5   7   9       19.82       56.74     12.81 o 
   6   7   9       30.55       19.07     13.28 o 
 -11   8   9        8.86        1.11     13.40 o 
 -10   8   9       52.98       67.22     14.45 o 
  -9   8   9        0.71       25.68     11.00 o 
  -8   8   9      134.76      138.18     15.56 o 
  -7   8   9        0.82       22.29     11.17 o 
  -6   8   9      311.35      357.32     19.48 o 
  -5   8   9        5.68       -9.07      9.07 o 
  -4   8   9       36.07       22.87     10.12 o 
  -3   8   9      114.33       76.87     11.93 o 
  -2   8   9        4.32       -2.69     10.12 o 
  -1   8   9       22.94       49.20     10.59 o 
   0   8   9        5.92       -9.54      9.54 o 
   1   8   9       13.79       18.72     10.76 o 
   2   8   9       60.44       30.24     12.28 o 
   3   8   9       97.82       78.45     13.34 o 
   4   8   9        1.98       -6.20     11.58 o 
   5   8   9        3.69       16.96     12.64 o 
   6   8   9       57.53       48.91     15.56 o 
 -11   9   9      107.14       70.43     15.97 o 
 -10   9   9       15.68      -12.23     12.23 o 
  -9   9   9      107.45       90.56     15.03 o 
  -8   9   9       87.35      109.10     15.56 o 
  -7   9   9      281.84      252.95     19.71 o 
  -6   9   9      150.62      152.80     15.97 o 
  -5   9   9      317.86      288.64     18.60 o 
  -4   9   9      122.23      111.27     13.22 o 
  -3   9   9       25.15       11.52     10.47 o 
  -2   9   9      447.40      357.84     19.95 o 
  -1   9   9      175.86      152.86     15.85 o 
   0   9   9       12.34      -10.41     10.41 o 
   1   9   9       20.34       29.89     11.06 o 
   2   9   9      272.62      315.84     19.42 o 
   3   9   9       13.89        3.92     11.47 o 
   4   9   9       53.03       16.61     14.04 o 
   5   9   9        8.93       23.93     13.16 o 
   6   9   9       28.08       35.63     14.86 o 
 -10  10   9        0.37        6.49     12.34 o 
  -9  10   9       21.24        2.63     13.75 o 
  -8  10   9       33.34       18.54     12.64 o 
  -7  10   9      275.21      301.10     19.95 o 
  -6  10   9      211.81      169.53     17.55 o 
  -5  10   9       16.28      -11.17     11.17 o 
  -4  10   9      169.96      157.48     16.32 o 
  -3  10   9      195.09      275.30     18.08 o 
  -2  10   9      225.16      235.58     18.37 o 
  -1  10   9       36.00       64.53     12.99 o 
   0  10   9       62.75       53.35     12.75 o 
   1  10   9      140.52      173.45     17.61 o 
   2  10   9       40.29       85.23     14.04 o 
   3  10   9      166.14      137.30     17.61 o 
   4  10   9      195.10      224.29     21.00 o 
   5  10   9       13.95       33.40     13.69 o 
 -10  11   9        6.51       29.31     12.99 o 
  -9  11   9        2.09       -8.95     11.58 o 
  -8  11   9      138.64      110.16     15.79 o 
  -7  11   9       21.81        6.43     12.58 o 
  -6  11   9      219.51      172.98     17.32 o 
  -5  11   9      138.22      113.31     14.80 o 
  -4  11   9        6.20       23.05     11.11 o 
  -3  11   9       14.27       27.90     11.76 o 
  -2  11   9      139.75      144.49     16.73 o 
  -1  11   9        7.87       14.51     11.41 o 
   0  11   9      147.05      161.11     16.44 o 
   1  11   9       37.28       35.68     13.16 o 
   2  11   9      199.25      203.58     19.83 o 
   3  11   9      172.26      176.85     18.66 o 
   4  11   9       25.38       47.38     13.92 o 
   5  11   9      167.78      195.39     20.71 o 
  -9  12   9       32.15       -2.05     13.45 o 
  -8  12   9      274.70      305.14     23.63 o 
  -7  12   9      148.41      189.42     18.02 o 
  -6  12   9      119.16       65.11     14.80 o 
  -5  12   9        7.43        1.11     11.76 o 
  -4  12   9      290.00      225.99     19.71 o 
  -3  12   9       23.01       33.52     11.64 o 
  -2  12   9      575.88      546.97     26.91 o 
  -1  12   9      104.01      103.08     15.44 o 
   0  12   9      215.21      266.99     20.77 o 
   1  12   9      133.60      143.32     16.56 o 
   2  12   9       40.50       52.77     13.45 o 
   3  12   9       73.71       66.22     15.79 o 
   4  12   9       66.10      119.69     17.84 o 
   5  12   9       37.49       -4.39     14.86 o 
  -9  13   9       67.41       79.33     16.56 o 
  -8  13   9        4.29       21.76     12.87 o 
  -7  13   9      102.04      128.93     16.85 o 
  -6  13   9       62.10       59.03     13.98 o 
  -5  13   9        0.29        8.42     10.53 o 
  -4  13   9        2.85        6.14     11.47 o 
  -3  13   9       16.89       26.32     12.58 o 
  -2  13   9       40.51       27.44     12.99 o 
  -1  13   9        0.38       15.33     11.17 o 
   0  13   9       50.29      101.26     14.98 o 
   1  13   9       25.70       30.95     14.98 o 
   2  13   9       29.43       28.72     13.92 o 
   3  13   9      135.49      187.96     19.77 o 
   4  13   9       74.21       96.06     16.73 o 
  -8  14   9       15.76       10.47     13.51 o 
  -7  14   9       57.40       37.79     14.45 o 
  -6  14   9       12.77        0.41     12.99 o 
  -5  14   9      131.75       96.99     15.62 o 
  -4  14   9       10.70       -0.88     12.46 o 
  -3  14   9      158.91      183.05     18.43 o 
  -2  14   9       27.09       45.86     13.40 o 
  -1  14   9      281.24      278.28     22.70 o 
   0  14   9       88.35      107.58     16.44 o 
   1  14   9      145.24      108.75     17.55 o 
   2  14   9       49.81       33.75     15.03 o 
   3  14   9      285.76      275.30     25.45 o 
  -7  15   9       58.20       94.59     16.32 o 
  -6  15   9       53.77       88.10     15.56 o 
  -5  15   9        3.46        8.37     12.11 o 
  -4  15   9       19.44       27.79     13.75 o 
  -3  15   9        5.29       15.56     11.99 o 
  -2  15   9       96.58      112.61     16.44 o 
  -1  15   9       35.51       63.76     14.22 o 
   0  15   9       95.71      127.82     17.08 o 
   1  15   9       15.43        4.21     13.22 o 
   2  15   9      134.73      153.85     19.07 o 
   3  15   9       25.72       25.21     15.09 o 
  -6  16   9       45.06       15.68     13.51 o 
  -5  16   9       27.33       20.12     13.05 o 
  -4  16   9       14.40       30.77     14.10 o 
  -3  16   9       39.52       94.77     15.15 o 
  -2  16   9        0.07      -11.41     11.41 o 
  -1  16   9       87.34       81.67     16.44 o 
   0  16   9        0.21      -11.06     11.06 o 
   1  16   9       66.37       88.16     16.73 o 
   2  16   9        0.63       -6.20     13.69 o 
  -5  17   9       28.86       42.70     15.27 o 
  -4  17   9       38.22       40.72     14.86 o 
  -3  17   9       10.86        4.50     13.28 o 
  -2  17   9       99.02       26.68     16.32 o 
  -1  17   9        0.03       17.61     13.45 o 
   0  17   9       53.63       71.55     15.85 o 
 -12   0  10        3.34       18.37     13.40 o 
 -11   0  10      625.13      591.79     28.84 o 
 -10   0  10      255.40      286.83     22.05 o 
  -9   0  10      507.59      585.76     25.74 o 
  -8   0  10      276.17      197.20     17.84 o 
  -7   0  10      347.75      408.39     20.88 o 
  -6   0  10       92.96       45.86     11.41 o 
  -5   0  10      534.33      740.38     24.98 o 
  -4   0  10      145.87      118.87     12.64 o 
  -3   0  10       78.13       89.97     11.82 o 
  -2   0  10      222.92      252.60     15.79 o 
  -1   0  10       79.67       54.46     11.35 o 
   0   0  10      157.09      147.19     13.34 o 
   1   0  10       84.20       71.84     12.11 o 
   2   0  10       15.56       29.13     11.52 o 
   3   0  10        6.15       -4.21     10.00 o 
   4   0  10      118.66       97.81     15.21 o 
   5   0  10      603.55      695.51     29.83 o 
   6   0  10        9.41       11.17     13.63 o 
 -12   1  10       95.01      121.09     16.96 o 
 -11   1  10      382.68      335.56     22.93 o 
 -10   1  10       89.11      108.81     15.09 o 
  -9   1  10     1090.59     1131.74     34.05 o 
  -8   1  10        0.26        8.83     12.11 o 
  -7   1  10     1213.42     1114.78     31.71 o 
  -6   1  10       58.79       76.99     12.11 o 
  -5   1  10     2088.23     1820.11     37.62 o 
  -4   1  10     1094.39     1154.91     29.43 o 
  -3   1  10      327.15      282.96     16.44 o 
  -2   1  10      174.81      260.09     15.91 o 
  -1   1  10       69.08       75.17     11.52 o 
   0   1  10     1190.49     1214.81     31.82 o 
   1   1  10      265.39      248.27     16.26 o 
   2   1  10      549.88      542.24     23.87 o 
   3   1  10        2.62       13.40     11.17 o 
   4   1  10      832.36      839.18     31.30 o 
   5   1  10       26.12       46.10     14.10 o 
   6   1  10      855.44      926.05     36.21 o 
 -11   2  10      177.37      185.04     18.95 o 
 -10   2  10     1006.79     1179.89     35.92 o 
  -9   2  10      247.06      269.51     20.65 o 
  -8   2  10     1013.48     1011.11     32.29 o 
  -7   2  10        0.01       -6.14      9.89 o 
  -6   2  10     2197.85     2635.42     44.64 o 
  -5   2  10      136.66      209.37     16.15 o 
  -4   2  10     1909.27     2264.18     40.07 o 
  -3   2  10      438.93      446.35     19.66 o 
  -2   2  10      722.42      685.44     22.87 o 
  -1   2  10      510.44      417.16     19.71 o 
   0   2  10      497.06      548.38     21.88 o 
   1   2  10      828.82      935.18     28.49 o 
   2   2  10      486.26      525.80     23.58 o 
   3   2  10      450.89      456.59     23.40 o 
   4   2  10       52.34       51.25     13.22 o 
   5   2  10     1058.83     1128.11     37.50 o 
   6   2  10       15.26        9.13     14.16 o 
 -11   3  10      354.43      336.78     22.52 o 
 -10   3  10      511.23      541.01     26.27 o 
  -9   3  10      371.76      361.24     21.18 o 
  -8   3  10      505.40      454.43     22.81 o 
  -7   3  10      385.75      340.41     19.71 o 
  -6   3  10       11.32        2.11     10.12 o 
  -5   3  10      620.56      614.83     22.64 o 
  -4   3  10        0.21       -5.09      9.48 o 
  -3   3  10        8.88       18.90      9.54 o 
  -2   3  10       43.11       56.04     10.47 o 
  -1   3  10       75.16      119.34     12.87 o 
   0   3  10      586.94      539.02     22.81 o 
   1   3  10       89.23       80.96     12.34 o 
   2   3  10      330.89      290.57     19.83 o 
   3   3  10       13.12       15.85     11.76 o 
   4   3  10      795.10      772.08     30.60 o 
   5   3  10        0.39        4.50     13.10 o 
   6   3  10      329.98      342.34     25.39 o 
 -11   4  10      195.04      206.04     20.30 o 
 -10   4  10      669.77      769.10     30.07 o 
  -9   4  10      508.21      495.26     24.45 o 
  -8   4  10      180.63      170.47     17.32 o 
  -7   4  10        7.38       25.10     10.53 o 
  -6   4  10      501.97      479.06     21.64 o 
  -5   4  10        5.94       -6.79      8.83 o 
  -4   4  10       26.54       21.00      9.59 o 
  -3   4  10       12.72       12.58      9.83 o 
  -2   4  10        1.47       -6.49     10.18 o 
  -1   4  10      465.39      491.87     21.24 o 
   0   4  10       27.81       42.18     10.76 o 
   1   4  10      637.31      694.75     26.03 o 
   2   4  10       47.69        8.54     11.58 o 
   3   4  10      907.09      988.36     31.71 o 
   4   4  10        0.11      -10.76     10.76 o 
   5   4  10      771.01      721.13     31.82 o 
   6   4  10        7.33      -12.81     12.81 o 
 -11   5  10      598.81      607.05     29.78 o 
 -10   5  10      325.35      281.62     22.93 o 
  -9   5  10     1095.84     1082.95     34.46 o 
  -8   5  10      144.15      163.57     16.15 o 
  -7   5  10     1025.96      941.56     31.41 o 
  -6   5  10       18.70       23.40     10.71 o 
  -5   5  10      386.14      406.75     20.83 o 
  -4   5  10      122.40      122.15     12.81 o 
  -3   5  10       31.56        5.32      9.94 o 
  -2   5  10      121.84      103.54     12.34 o 
  -1   5  10      208.17      109.39     13.45 o 
   0   5  10      238.97      248.98     18.02 o 
   1   5  10      216.44      181.99     16.56 o 
   2   5  10      253.74      271.03     19.77 o 
   3   5  10       67.18       71.84     14.04 o 
   4   5  10      465.59      468.41     24.80 o 
   5   5  10        0.48       13.75     12.23 o 
   6   5  10      144.03      185.33     19.54 o 
 -11   6  10       11.44       18.19     12.75 o 
 -10   6  10     1023.39      963.67     34.28 o 
  -9   6  10       10.27       13.81     13.34 o 
  -8   6  10     1384.21     1210.42     35.92 o 
  -7   6  10      144.19      115.95     15.21 o 
  -6   6  10     1635.91     1608.40     36.91 o 
  -5   6  10      161.51      169.18     14.74 o 
  -4   6  10      524.39      587.87     23.46 o 
  -3   6  10      397.79      376.68     19.71 o 
  -2   6  10      484.69      647.42     23.46 o 
  -1   6  10      800.06      864.34     27.32 o 
   0   6  10      489.31      499.12     21.88 o 
   1   6  10      690.64      699.95     26.56 o 
   2   6  10      238.03      257.75     20.12 o 
   3   6  10      793.02      770.04     29.54 o 
   4   6  10       26.51       17.55     12.87 o 
   5   6  10      462.25      466.07     26.79 o 
   6   6  10        4.66        3.04     13.10 o 
 -11   7  10       82.23       86.05     17.02 o 
 -10   7  10      288.15      339.71     24.22 o 
  -9   7  10      288.05      377.32     22.76 o 
  -8   7  10      148.26      150.58     16.79 o 
  -7   7  10      299.88      345.91     20.94 o 
  -6   7  10       30.71       31.65     12.11 o 
  -5   7  10       78.75       96.47     12.99 o 
  -4   7  10       40.01       31.59     10.35 o 
  -3   7  10      114.33      111.79     12.81 o 
  -2   7  10       32.05       34.57     10.88 o 
  -1   7  10       11.09       -5.15      9.77 o 
   0   7  10        0.90       23.58      9.94 o 
   1   7  10       49.64       70.20     12.75 o 
   2   7  10      211.02      257.40     19.83 o 
   3   7  10        0.08      -11.23     11.23 o 
   4   7  10      311.32      323.39     24.69 o 
   5   7  10        7.71       -6.90     12.87 o 
 -10   8  10        6.71        8.95     13.28 o 
  -9   8  10      223.62      268.81     21.41 o 
  -8   8  10      211.59      238.97     20.47 o 
  -7   8  10       96.11       69.79     14.39 o 
  -6   8  10      172.84      189.83     16.61 o 
  -5   8  10       18.89       14.74     11.00 o 
  -4   8  10      295.68      273.96     18.37 o 
  -3   8  10      148.37      128.88     14.80 o 
  -2   8  10        4.43        3.10     10.35 o 
  -1   8  10       37.28       58.56     12.28 o 
   0   8  10       10.62       15.39     10.82 o 
   1   8  10      140.82      157.66     15.68 o 
   2   8  10        0.27      -11.06     11.06 o 
   3   8  10      359.61      418.92     23.34 o 
   4   8  10       15.38        6.43     13.10 o 
   5   8  10      237.60      271.62     24.57 o 
 -10   9  10       41.31       -5.73     13.63 o 
  -9   9  10      410.32      514.33     26.03 o 
  -8   9  10       10.35        0.47     12.17 o 
  -7   9  10      838.20      748.45     29.78 o 
  -6   9  10       26.91       28.49     11.88 o 
  -5   9  10      785.27      827.83     29.78 o 
  -4   9  10      322.47      307.42     19.66 o 
  -3   9  10     1744.87     1949.10     43.00 o 
  -2   9  10      450.26      482.80     22.93 o 
  -1   9  10      170.70      227.33     18.90 o 
   0   9  10      370.94      391.60     22.64 o 
   1   9  10      230.43      318.42     20.36 o 
   2   9  10      609.54      625.72     28.08 o 
   3   9  10       65.17      102.08     15.21 o 
   4   9  10      488.42      492.75     27.38 o 
   5   9  10       21.17        9.77     14.45 o 
 -10  10  10       91.45       91.96     16.61 o 
  -9  10  10       84.89       91.96     16.32 o 
  -8  10  10      632.97      451.85     26.79 o 
  -7  10  10      113.99      117.76     16.03 o 
  -6  10  10      301.41      322.45     20.94 o 
  -5  10  10        1.45       16.15     10.59 o 
  -4  10  10      385.20      450.57     22.87 o 
  -3  10  10        3.77       10.94     11.11 o 
  -2  10  10      197.97      157.42     16.26 o 
  -1  10  10       28.11       33.40     12.05 o 
   0  10  10       30.37       21.00     11.93 o 
   1  10  10       59.09       65.87     13.92 o 
   2  10  10       51.04       27.96     13.16 o 
   3  10  10      173.63      181.99     18.60 o 
   4  10  10       18.33       42.06     14.45 o 
  -9  11  10      134.07      184.92     19.83 o 
  -8  11  10       60.53       58.32     14.86 o 
  -7  11  10      242.51      294.25     22.99 o 
  -6  11  10       12.19       33.11     12.05 o 
  -5  11  10        5.80      -11.41     11.41 o 
  -4  11  10        4.00       30.42     11.35 o 
  -3  11  10       19.79       26.32     12.17 o 
  -2  11  10       85.56      111.03     14.80 o 
  -1  11  10       15.59       21.88     11.93 o 
   0  11  10      191.09      141.04     17.02 o 
   1  11  10        4.16        8.07     11.29 o 
   2  11  10      145.54      162.40     18.31 o 
   3  11  10        1.98        4.33     12.99 o 
   4  11  10      221.61      244.71     23.11 o 
  -9  12  10       53.82       90.21     15.44 o 
  -8  12  10      295.98      252.60     22.05 o 
  -7  12  10       89.54        3.92     14.80 o 
  -6  12  10      135.17      170.76     17.37 o 
  -5  12  10        1.04       22.05     11.58 o 
  -4  12  10       10.60       -1.23     11.88 o 
  -3  12  10        0.13       12.23     11.29 o 
  -2  12  10        6.96        7.25     12.46 o 
  -1  12  10      118.17      121.50     16.85 o 
   0  12  10        3.89        2.05     11.88 o 
   1  12  10       37.37       77.45     14.22 o 
   2  12  10        7.22      -12.11     12.11 o 
   3  12  10      188.37      232.48     22.35 o 
  -8  13  10        9.37       42.18     15.03 o 
  -7  13  10      265.63      224.46     21.59 o 
  -6  13  10        2.42        0.53     12.11 o 
  -5  13  10      161.84      129.64     16.73 o 
  -4  13  10       51.08       29.60     12.40 o 
  -3  13  10       58.85       81.78     14.74 o 
  -2  13  10      125.56      122.62     16.56 o 
  -1  13  10      165.61      139.93     17.20 o 
   0  13  10      109.33       95.53     15.91 o 
   1  13  10       72.94       86.29     15.09 o 
   2  13  10      219.71      193.34     21.06 o 
   3  13  10       52.68       42.59     17.08 o 
  -7  14  10        0.16      -12.99     12.99 o 
  -6  14  10      122.02      174.80     19.01 o 
  -5  14  10        9.84       17.32     12.69 o 
  -4  14  10       84.52      129.17     17.02 o 
  -3  14  10       56.68       77.98     15.68 o 
  -2  14  10      118.51      160.99     18.49 o 
  -1  14  10       66.71       65.34     15.56 o 
   0  14  10      154.08      153.74     19.30 o 
   1  14  10      130.37      138.76     19.13 o 
   2  14  10       23.03      -15.79     15.79 o 
  -6  15  10       60.06       82.19     16.15 o 
  -5  15  10        3.87      -12.52     12.52 o 
  -4  15  10        9.24      -11.99     11.99 o 
  -3  15  10        0.75      -10.24     10.24 o 
  -2  15  10        6.79       -9.59     12.81 o 
  -1  15  10       28.40       45.34     14.04 o 
   0  15  10        0.40       12.34     13.28 o 
   1  15  10        3.11       -8.07     14.51 o 
  -5  16  10        0.27       14.92     14.80 o 
  -4  16  10       51.23       19.89     14.57 o 
  -3  16  10       27.95       17.96     13.34 o 
  -2  16  10       36.64       13.10     13.98 o 
  -1  16  10        7.47       -3.10     13.86 o 
   0  16  10       30.78       24.63     15.27 o 
 -11   1  11        0.04       -2.69     12.05 o 
 -10   1  11       19.77       24.57     13.22 o 
  -9   1  11       82.49       57.97     13.51 o 
  -8   1  11      153.81      157.54     15.33 o 
  -7   1  11       72.63       85.47     12.87 o 
  -6   1  11       27.09       67.98     12.28 o 
  -5   1  11      113.42      125.01     13.57 o 
  -4   1  11       18.85       15.39     11.41 o 
  -3   1  11       56.24       85.99     11.93 o 
  -2   1  11        2.24       19.54     10.06 o 
  -1   1  11       30.56       15.09     10.35 o 
   0   1  11       26.00       28.96     10.94 o 
   1   1  11       15.67       11.06     11.29 o 
   2   1  11       52.68       32.70     11.41 o 
   3   1  11       12.81        9.71     11.41 o 
   4   1  11        4.06       18.66     12.11 o 
   5   1  11       24.96       10.71     13.63 o 
 -11   2  11       11.74        7.20     12.58 o 
 -10   2  11        0.12        6.49     11.76 o 
  -9   2  11       73.76       63.59     14.04 o 
  -8   2  11       15.93       23.11     12.11 o 
  -7   2  11        1.66       -9.94      9.94 o 
  -6   2  11        0.09       20.59     11.35 o 
  -5   2  11        6.40        0.70      9.94 o 
  -4   2  11       30.81       19.07     10.94 o 
  -3   2  11        6.27       11.88      9.48 o 
  -2   2  11       62.09       15.50     10.24 o 
  -1   2  11      140.13      115.07     13.16 o 
   0   2  11       12.28        6.96     10.94 o 
   1   2  11      114.14      133.91     15.21 o 
   2   2  11       44.37       33.75     12.69 o 
   3   2  11       62.08       85.64     14.45 o 
   4   2  11        4.38       31.06     11.06 o 
   5   2  11       11.19        2.69     12.64 o 
 -11   3  11       16.96       19.89     12.34 o 
 -10   3  11      238.20      190.07     19.54 o 
  -9   3  11       40.22       51.19     12.99 o 
  -8   3  11      242.05      206.04     18.72 o 
  -7   3  11        6.59        9.01     10.41 o 
  -6   3  11      683.97      628.29     25.56 o 
  -5   3  11        8.05       16.20     10.35 o 
  -4   3  11      308.64      388.79     19.54 o 
  -3   3  11        1.14       -9.48      9.48 o 
  -2   3  11     1005.51      894.58     28.84 o 
  -1   3  11        0.27       22.41     10.00 o 
   0   3  11      273.08      303.50     19.19 o 
   1   3  11        1.49        1.81     10.12 o 
   2   3  11       70.18       77.92     13.51 o 
   3   3  11        6.75       -0.94     12.17 o 
   4   3  11       34.51       11.93     12.58 o 
   5   3  11        7.14       22.87     13.51 o 
 -11   4  11        5.32        1.99     11.99 o 
 -10   4  11       16.22        6.03     12.23 o 
  -9   4  11       30.73        2.92     11.99 o 
  -8   4  11       18.06      -11.29     11.29 o 
  -7   4  11        3.51        8.95     10.76 o 
  -6   4  11        7.72      -10.06     10.06 o 
  -5   4  11      316.76      329.47     18.25 o 
  -4   4  11       43.97       31.41     11.29 o 
  -3   4  11      368.02      402.71     19.60 o 
  -2   4  11       21.01       25.15     10.24 o 
  -1   4  11       25.04       26.62     10.53 o 
   0   4  11       14.60       16.56     10.53 o 
   1   4  11      139.85      132.44     15.74 o 
   2   4  11        0.17      -10.30     10.30 o 
   3   4  11       17.97       26.09     11.82 o 
   4   4  11       24.68       15.44     13.22 o 
   5   4  11       20.24       -5.79     13.05 o 
 -11   5  11        3.34        4.97     13.63 o 
 -10   5  11        0.41      -11.29     11.29 o 
  -9   5  11       46.55       19.95     13.22 o 
  -8   5  11        6.11       10.47     12.23 o 
  -7   5  11       51.98       54.35     12.69 o 
  -6   5  11        5.18       -7.55     11.64 o 
  -5   5  11       65.95       71.84     12.75 o 
  -4   5  11      328.57      346.96     19.42 o 
  -3   5  11      342.63      413.24     20.53 o 
  -2   5  11       50.19       17.14     10.94 o 
  -1   5  11      141.00      171.29     15.97 o 
   0   5  11      358.66      372.18     20.77 o 
   1   5  11       71.75       77.04     12.93 o 
   2   5  11       22.43       25.10     11.64 o 
   3   5  11       76.64       79.03     14.74 o 
   4   5  11       18.79       33.81     12.34 o 
   5   5  11       13.25      -12.23     12.23 o 
 -10   6  11        8.75      -12.87     14.16 o 
  -9   6  11      225.48      186.67     19.83 o 
  -8   6  11        3.26        8.07     11.58 o 
  -7   6  11      638.93      698.78     27.79 o 
  -6   6  11        1.91       26.44     11.29 o 
  -4   6  11      126.40      122.09     14.39 o 
  -3   6  11      248.89      227.68     18.31 o 
  -2   6  11       78.63      102.02     13.51 o 
  -1   6  11       21.87       21.24     12.75 o 
   0   6  11       10.77       18.08     11.00 o 
   1   6  11        1.62       -2.98     10.30 o 
   2   6  11       23.91       -1.64     13.10 o 
   3   6  11       79.55       75.58     14.98 o 
   4   6  11       16.81      -12.99     12.99 o 
   5   6  11        3.55      -14.10     14.10 o 
 -10   7  11       84.32      102.20     16.20 o 
  -9   7  11        8.98       19.83     12.52 o 
  -8   7  11      218.41      234.41     20.07 o 
  -7   7  11        9.31       -4.50     11.93 o 
  -6   7  11      203.89      216.39     18.60 o 
  -5   7  11        4.39       21.18     11.29 o 
  -4   7  11       26.84       -2.92     10.12 o 
  -3   7  11      123.87      150.87     15.33 o 
  -2   7  11       43.47       13.28     10.88 o 
  -1   7  11       12.33       15.91     10.76 o 
   0   7  11      113.98      150.58     15.74 o 
   1   7  11        0.81       -5.32     11.35 o 
   2   7  11        7.75      -11.17     11.17 o 
   3   7  11        0.11       34.51     11.76 o 
   4   7  11        0.13        1.46     13.16 o 
 -10   8  11       11.61        3.16     13.34 o 
  -9   8  11       46.57       63.94     14.51 o 
  -8   8  11       30.09       31.30     12.52 o 
  -7   8  11      131.40      135.60     15.74 o 
  -6   8  11      107.91       98.63     13.81 o 
  -5   8  11        6.02        7.55     10.53 o 
  -4   8  11      467.26      453.55     23.46 o 
  -3   8  11        9.09       -3.80     11.35 o 
  -2   8  11      146.03      112.38     14.74 o 
  -1   8  11        9.64       -9.48     10.47 o 
   0   8  11       73.37       75.46     13.10 o 
   1   8  11       13.34        5.97     11.41 o 
   2   8  11      100.05      117.18     16.26 o 
   3   8  11        0.29       -7.02     12.40 o 
   4   8  11       41.77       41.83     14.86 o 
  -9   9  11       14.34       14.80     12.52 o 
  -8   9  11       11.32       38.02     12.40 o 
  -7   9  11       29.15       49.61     12.99 o 
  -6   9  11       13.08       27.55     12.69 o 
  -5   9  11      155.63      159.65     16.50 o 
  -4   9  11       91.36       93.01     14.10 o 
  -3   9  11      223.60      279.57     20.36 o 
  -2   9  11       35.40       31.82     12.40 o 
  -1   9  11        8.14        4.04     11.23 o 
   0   9  11       67.38       53.94     13.75 o 
   1   9  11       90.52       98.51     14.80 o 
   2   9  11       33.31       25.39     13.75 o 
   3   9  11       12.49       22.46     13.81 o 
   4   9  11       34.06        4.45     16.20 o 
  -9  10  11      153.77      130.16     17.49 o 
  -8  10  11      105.13      105.36     17.02 o 
  -7  10  11      224.11      223.59     21.29 o 
  -6  10  11       25.41       13.45     13.34 o 
  -5  10  11       85.03       93.78     14.39 o 
  -4  10  11      136.28      130.22     15.85 o 
  -3  10  11       68.78       75.99     12.99 o 
  -2  10  11       37.94       27.38     11.82 o 
  -1  10  11       40.25       60.55     12.75 o 
   0  10  11       27.69        4.04     12.64 o 
   1  10  11       13.15       -8.01     11.52 o 
   2  10  11        7.86       -1.52     11.64 o 
   3  10  11        4.65        7.72     13.57 o 
  -9  11  11       42.32       39.02     14.51 o 
  -8  11  11      205.81      259.51     22.35 o 
  -7  11  11       78.51       72.01     14.62 o 
  -6  11  11      164.97      154.79     18.19 o 
  -5  11  11       40.41       54.76     13.28 o 
  -4  11  11       84.87       96.76     15.50 o 
  -3  11  11       93.79      103.78     14.92 o 
  -2  11  11       79.76      101.67     16.20 o 
  -1  11  11        9.34       15.39     11.47 o 
   0  11  11       25.22       29.66     13.05 o 
   1  11  11       10.15       31.59     13.40 o 
   2  11  11        6.31       12.11     14.57 o 
   3  11  11        4.01       19.77     14.27 o 
  -8  12  11      142.37      146.66     18.66 o 
  -7  12  11        0.43       12.34     12.81 o 
  -6  12  11       74.39       41.13     13.75 o 
  -5  12  11        8.96       31.53     12.34 o 
  -4  12  11      119.52      149.82     17.02 o 
  -3  12  11        0.08      -11.64     11.64 o 
  -2  12  11      166.09      178.02     18.31 o 
  -1  12  11       77.19       98.46     15.79 o 
   0  12  11       29.01      -11.82     11.82 o 
   1  12  11       70.83       76.52     15.97 o 
   2  12  11       46.18       38.79     15.50 o 
  -7  13  11      129.02      159.06     19.42 o 
  -6  13  11       45.53       28.96     13.75 o 
  -5  13  11       79.06      103.78     15.97 o 
  -4  13  11       75.82       58.97     14.57 o 
  -3  13  11      183.59      225.99     20.01 o 
  -2  13  11       16.80       20.59     13.45 o 
  -1  13  11       84.71      102.20     16.56 o 
   0  13  11        1.78       37.32     13.10 o 
   1  13  11       76.49       35.39     16.09 o 
  -6  14  11       14.07       -9.01     14.45 o 
  -5  14  11       68.59       80.67     15.68 o 
  -4  14  11       13.00      -12.46     12.46 o 
  -3  14  11       51.10       89.10     15.85 o 
  -2  14  11       39.61       38.61     14.16 o 
  -1  14  11        0.15       17.61     12.40 o 
   0  14  11        1.15       12.69     14.33 o 
  -5  15  11       34.37       13.75     14.22 o 
  -4  15  11       10.91      -11.58     11.58 o 
  -3  15  11      103.15      105.12     17.32 o 
  -2  15  11       11.83       26.62     14.27 o 
  -1  15  11       55.63       38.20     15.39 o 
 -10   0  12        2.80        3.45     12.11 o 
  -9   0  12      810.13      755.23     30.36 o 
  -8   0  12        7.97      -12.17     12.17 o 
  -7   0  12     2677.15     2527.26     50.19 o 
  -6   0  12       27.00       46.62     12.75 o 
  -5   0  12     4466.24     4290.97     64.29 o 
  -4   0  12      149.18      177.31     16.20 o 
  -3   0  12     2071.26     2194.98     44.87 o 
  -2   0  12      453.89      422.72     21.64 o 
  -1   0  12     1310.62     1267.75     36.09 o 
   0   0  12      646.94      684.27     26.68 o 
   1   0  12      112.65      122.50     15.50 o 
   2   0  12       17.83       31.41     12.69 o 
   3   0  12       22.17       34.63     12.58 o 
   4   0  12      496.41      490.76     28.20 o 
 -10   1  12      202.24      285.07     21.88 o 
  -9   1  12       99.51       99.63     15.62 o 
  -8   1  12      305.31      325.90     22.58 o 
  -7   1  12      375.81      364.45     21.94 o 
  -6   1  12     2035.56     2303.96     46.27 o 
  -5   1  12       10.85        8.72     12.23 o 
  -4   1  12     1389.29     1445.07     36.39 o 
  -3   1  12       14.75       19.07     11.58 o 
  -2   1  12      366.30      398.38     21.70 o 
  -1   1  12      239.61      257.63     19.89 o 
   0   1  12      259.97      301.04     19.30 o 
   1   1  12        1.43        2.63     10.76 o 
   2   1  12       51.22       51.30     13.45 o 
   3   1  12       74.66      110.92     15.56 o 
   4   1  12       15.39       26.27     13.22 o 
 -10   2  12      213.62      233.65     20.30 o 
  -9   2  12       28.85       32.35     13.05 o 
  -8   2  12      146.30      167.54     16.38 o 
  -7   2  12      559.74      518.02     25.33 o 
  -6   2  12       59.99       96.35     13.57 o 
  -5   2  12      752.25      565.52     26.03 o 
  -4   2  12        3.22       26.79     11.58 o 
  -3   2  12      280.20      300.81     20.36 o 
  -2   2  12      118.41      125.54     14.62 o 
  -1   2  12      156.78      195.86     18.08 o 
   0   2  12      235.20      202.18     19.36 o 
   1   2  12        0.51       -2.92     10.47 o 
   2   2  12       67.55       55.52     14.22 o 
   3   2  12        7.52       10.76     12.28 o 
   4   2  12      292.26      296.42     25.21 o 
 -10   3  12      183.04      193.05     18.54 o 
  -9   3  12       94.70      126.94     15.27 o 
  -8   3  12      573.50      515.33     25.33 o 
  -7   3  12       31.53       24.04     11.99 o 
  -6   3  12     1352.29     1382.06     36.80 o 
  -5   3  12        4.72       -5.15     10.76 o 
  -4   3  12     1019.52      980.64     30.89 o 
  -3   3  12       72.54       89.10     13.28 o 
  -2   3  12      651.46      663.97     25.74 o 
  -1   3  12      299.67      328.07     21.00 o 
   0   3  12      427.14      447.88     23.69 o 
   1   3  12      183.30      244.59     19.48 o 
   2   3  12       47.94       46.51     13.57 o 
   3   3  12      343.89      350.82     24.10 o 
   4   3  12       25.67       44.81     14.16 o 
 -10   4  12      224.30      285.25     22.46 o 
  -9   4  12      466.46      421.20     24.22 o 
  -8   4  12       47.24       19.83     12.46 o 
  -7   4  12     1285.11     1212.30     36.33 o 
  -6   4  12      130.37      103.43     15.15 o 
  -5   4  12     1032.23      990.52     32.58 o 
  -4   4  12        7.82       32.94     11.47 o 
  -3   4  12     1358.94     1216.39     35.22 o 
  -2   4  12      160.07      167.13     15.56 o 
  -1   4  12      689.31      581.84     26.38 o 
   0   4  12       85.06       90.91     14.16 o 
   2   4  12      157.95      180.00     17.37 o 
   3   4  12       41.72       37.03     13.16 o 
   4   4  12       60.94       68.21     16.56 o 
 -10   5  12      180.97      256.05     22.87 o 
  -9   5  12       60.87       72.25     13.98 o 
  -8   5  12      572.15      607.17     27.73 o 
  -7   5  12        6.89       37.09     12.69 o 
  -6   5  12      545.18      599.74     25.97 o 
  -5   5  12       35.60        4.21     11.23 o 
  -4   5  12      707.93      871.30     29.78 o 
  -3   5  12      175.67      199.66     18.02 o 
  -2   5  12      733.75      924.36     30.65 o 
  -1   5  12      234.64      265.65     18.49 o 
   0   5  12      176.81      225.17     19.19 o 
   1   5  12      214.77      215.22     19.71 o 
   2   5  12       22.95       46.62     13.34 o 
   3   5  12      199.41      209.78     20.01 o 
   4   5  12        0.06      -11.76     11.76 o 
 -10   6  12      190.76      202.94     20.07 o 
  -9   6  12      178.39      195.68     19.25 o 
  -8   6  12      109.38      107.35     15.44 o 
  -7   6  12      370.80      407.04     23.87 o 
  -6   6  12      179.36      186.26     17.02 o 
  -5   6  12      365.79      363.05     22.52 o 
  -4   6  12        2.46      -10.18     10.24 o 
  -3   6  12      368.82      372.94     21.41 o 
  -2   6  12       21.36      -10.82     11.52 o 
  -1   6  12       98.55      136.01     15.39 o 
   0   6  12        9.82       19.30     11.99 o 
   1   6  12        9.31       24.10     11.64 o 
   2   6  12       70.22       80.73     15.03 o 
   3   6  12       14.13       11.76     12.81 o 
  -9   7  12       43.41       42.41     14.86 o 
  -8   7  12      745.54      529.42     28.02 o 
  -7   7  12        2.08       26.21     12.58 o 
  -6   7  12     1130.71     1063.18     35.10 o 
  -5   7  12       15.88        7.37     12.46 o 
  -4   7  12     1304.73     1369.78     37.44 o 
  -3   7  12      109.81      102.84     14.51 o 
  -2   7  12      619.90      661.17     27.55 o 
  -1   7  12      145.45      116.59     15.68 o 
   0   7  12      194.01      192.76     18.43 o 
   1   7  12      150.68      127.00     16.26 o 
   2   7  12       28.54       51.30     13.28 o 
   3   7  12      108.64       86.46     17.20 o 
  -9   8  12      339.68      308.70     25.56 o 
  -8   8  12       36.12       15.27     13.16 o 
  -7   8  12      728.81      769.45     31.47 o 
  -6   8  12        0.43       15.39     11.88 o 
  -5   8  12     1590.69     1634.20     43.11 o 
  -4   8  12        9.38       -3.10     12.40 o 
  -3   8  12      831.81      811.39     31.30 o 
  -2   8  12       19.10       20.53     11.93 o 
  -1   8  12      335.84      324.32     22.17 o 
   0   8  12       75.75      102.67     15.09 o 
   1   8  12      152.69      152.80     17.96 o 
   2   8  12      119.49      122.67     17.26 o 
   3   8  12       12.79       19.95     14.51 o 
  -9   9  12      181.19      214.93     20.94 o 
  -8   9  12       94.86       99.39     15.68 o 
  -7   9  12       96.27      114.31     16.26 o 
  -6   9  12      232.50      210.13     19.54 o 
  -5   9  12       53.91       57.97     14.45 o 
  -4   9  12      473.86      431.09     24.34 o 
  -3   9  12       20.02       -4.62     13.16 o 
  -2   9  12       27.26       16.20     13.57 o 
  -1   9  12       16.52       18.49     12.17 o 
   0   9  12        2.83      -10.65     10.65 o 
   1   9  12       15.06      -11.47     12.64 o 
   2   9  12        1.58      -11.93     11.93 o 
  -8  10  12       64.38       43.17     14.98 o 
  -7  10  12      157.27      130.69     17.90 o 
  -6  10  12        4.33       26.15     13.10 o 
  -5  10  12      545.23      409.21     25.21 o 
  -4  10  12        0.06       -5.97     12.99 o 
  -3  10  12      302.17      278.69     21.53 o 
  -2  10  12      153.16      186.73     18.19 o 
  -1  10  12       31.39       30.01     13.63 o 
   0  10  12       73.11       91.14     15.09 o 
   1  10  12       13.26      -13.16     13.16 o 
   2  10  12      101.12      107.76     18.02 o 
  -7  11  12       25.58       31.06     13.40 o 
  -6  11  12      425.20      515.74     27.03 o 
  -5  11  12       20.02      -11.88     11.88 o 
  -4  11  12      731.15      831.99     33.11 o 
  -3  11  12       27.68       64.76     14.39 o 
  -2  11  12      295.14      301.04     23.63 o 
  -1  11  12       32.87       55.46     14.27 o 
   0  11  12      115.65      119.40     16.91 o 
   1  11  12       14.00       73.89     14.57 o 
  -7  12  12      285.60      327.19     26.32 o 
  -6  12  12        0.39       15.15     13.28 o 
  -5  12  12      289.95      283.37     23.69 o 
  -4  12  12       13.96       -7.55     13.28 o 
  -3  12  12      296.22      309.52     25.21 o 
  -2  12  12       93.14       84.77     16.32 o 
  -1  12  12      130.06      144.73     18.49 o 
   0  12  12       12.06       33.58     13.92 o 
  -6  13  12       57.56       53.12     15.85 o 
  -5  13  12        1.98       30.77     13.10 o 
  -4  13  12       46.65       64.58     15.21 o 
  -3  13  12       16.40       -2.34     14.22 o 
  -2  13  12       68.06      118.17     17.20 o 
  -1  13  12        0.47        9.83     12.46 o 
 -10   1  13        0.73        1.75     13.45 o 
  -9   1  13        0.65      -12.17     12.17 o 
  -8   1  13       17.83       -8.72     12.64 o 
  -7   1  13       59.04       26.79     13.10 o 
  -6   1  13       10.12       22.52     12.23 o 
  -5   1  13       37.47       45.86     12.17 o 
  -4   1  13       69.50       76.11     13.45 o 
  -3   1  13      255.66      246.17     19.83 o 
  -2   1  13       37.68       32.41     11.99 o 
  -1   1  13       16.96       26.62     11.64 o 
   0   1  13       13.59      -13.10     13.10 o 
   1   1  13        0.13       -5.26     11.58 o 
   2   1  13       11.49       18.90     12.58 o 
   3   1  13        3.45       -2.46     12.69 o 
 -10   2  13       10.51       24.10     13.16 o 
  -9   2  13       79.63       74.88     14.16 o 
  -8   2  13       12.31       13.63     11.35 o 
  -7   2  13        1.84      -10.71     10.71 o 
  -6   2  13        9.93       -8.07     11.82 o 
  -5   2  13       61.76       50.89     12.81 o 
  -4   2  13      116.65      137.88     15.50 o 
  -3   2  13       13.03       14.33     11.70 o 
  -2   2  13      179.99      177.31     18.72 o 
  -1   2  13       25.83       23.81     11.99 o 
   0   2  13        0.01      -11.11     11.11 o 
   1   2  13        3.97       -2.40     11.99 o 
   2   2  13       10.23      -11.23     13.45 o 
   3   2  13       31.41      -13.51     13.51 o 
  -9   3  13       62.88       72.48     14.04 o 
  -8   3  13        8.11        6.84     11.47 o 
  -7   3  13       29.89       30.54     11.88 o 
  -6   3  13       90.76       70.38     13.98 o 
  -5   3  13      268.90      287.88     19.13 o 
  -4   3  13       14.95       19.77     11.47 o 
  -3   3  13        6.22       30.30     11.64 o 
  -2   3  13       24.61        0.99     11.70 o 
  -1   3  13       97.53       83.89     14.92 o 
   0   3  13       57.66       80.55     14.04 o 
   1   3  13      101.34       89.45     15.74 o 
   2   3  13       15.50       23.69     13.10 o 
   3   3  13       23.73        4.33     13.45 o 
  -9   4  13        8.12       36.97     12.52 o 
  -8   4  13      136.27      107.05     15.91 o 
  -7   4  13       17.21       13.40     13.10 o 
  -6   4  13       20.68       20.71     12.23 o 
  -5   4  13       79.01      131.51     14.98 o 
  -4   4  13       73.32        9.30     12.64 o 
  -3   4  13        2.95       19.30     10.94 o 
  -2   4  13       68.47       85.59     13.86 o 
  -1   4  13       73.11       75.87     13.51 o 
   0   4  13        0.28        0.23     11.76 o 
   1   4  13       23.15       20.18     12.34 o 
   2   4  13        0.60       -7.08     12.05 o 
  -9   5  13      161.70      166.49     19.07 o 
  -8   5  13       46.80       30.71     13.69 o 
  -7   5  13      139.75      172.28     18.02 o 
  -6   5  13        3.58      -10.71     10.71 o 
  -5   5  13       34.04       71.60     12.69 o 
  -4   5  13        5.14      -12.81     12.81 o 
  -3   5  13      116.35      130.81     15.21 o 
  -2   5  13        2.77       13.40     11.64 o 
  -1   5  13        1.96       29.54     11.00 o 
   0   5  13       15.21       12.34     12.64 o 
   1   5  13        5.73       22.52     11.70 o 
   2   5  13        1.51       -9.59     12.28 o 
  -9   6  13        0.21       -0.47     12.81 o 
  -8   6  13        0.06        4.09     11.70 o 
  -7   6  13        3.08       -2.57     11.64 o 
  -6   6  13        0.25      -11.64     11.64 o 
  -5   6  13      120.56      122.15     15.91 o 
  -4   6  13        2.64       22.29     11.76 o 
  -3   6  13      108.95       90.91     15.09 o 
  -2   6  13       42.97       40.36     12.81 o 
  -1   6  13      114.93       93.31     15.39 o 
   0   6  13       23.19       -6.32     12.17 o 
   1   6  13       54.42       70.43     14.45 o 
   2   6  13        7.15        9.01     12.17 o 
  -8   7  13        4.18        2.98     11.82 o 
  -7   7  13       18.71       10.00     12.64 o 
  -6   7  13       66.67       44.11     13.05 o 
  -5   7  13       47.89       19.07     12.87 o 
  -4   7  13      235.30      252.31     20.18 o 
  -3   7  13       23.13       29.60     12.87 o 
  -2   7  13      176.03      201.71     19.36 o 
  -1   7  13        2.90        2.52     12.34 o 
   0   7  13      171.39      170.59     18.08 o 
   1   7  13        1.11      -12.40     12.40 o 
   2   7  13       64.45       36.33     15.44 o 
  -8   8  13       58.13       57.51     14.74 o 
  -7   8  13        6.25        9.54     12.46 o 
  -6   8  13       54.82       62.07     14.10 o 
  -5   8  13       31.31       67.57     13.75 o 
  -4   8  13       74.46       58.50     14.10 o 
  -3   8  13       13.61      -12.81     12.81 o 
  -2   8  13       10.81       14.68     12.28 o 
  -1   8  13       36.53       75.76     14.04 o 
   0   8  13        0.45      -11.88     11.88 o 
   1   8  13       11.42       10.59     12.99 o 
  -7   9  13      148.53      168.30     18.13 o 
  -6   9  13       17.21      -12.58     12.58 o 
  -5   9  13       98.05      100.68     16.15 o 
  -4   9  13       57.03       41.83     14.22 o 
  -3   9  13      158.95      194.28     18.31 o 
  -2   9  13       37.18       32.70     13.40 o 
  -1   9  13       34.26       25.56     13.05 o 
   0   9  13       49.24       73.42     14.57 o 
   1   9  13        1.38      -12.99     12.99 o 
  -7  10  13       16.56        3.22     13.57 o 
  -6  10  13        0.11      -12.23     12.23 o 
  -5  10  13      110.41      110.10     17.43 o 
  -4  10  13       20.36       20.59     14.86 o 
  -3  10  13       99.91      120.92     18.49 o 
  -2  10  13        5.44       26.91     13.22 o 
  -1  10  13      119.71      161.23     18.90 o 
   0  10  13       20.88       28.26     13.10 o 
  -6  11  13       31.94       18.84     14.92 o 
  -5  11  13       13.05       31.12     13.16 o 
  -4  11  13      163.56      135.02     19.01 o 
  -3  11  13       35.15      -14.45     14.45 o 
  -2  11  13      111.00      104.89     17.55 o 
  -1  11  13        1.58       24.98     14.80 o 
  -4  12  13      338.15      287.76     25.56 o 
  -3  12  13       49.72       27.55     16.85 o 
  -9   0  14       46.64       33.34     15.85 o 
  -8   0  14       67.30       36.62     15.15 o 
  -7   0  14       39.89       51.42     12.93 o 
  -6   0  14      327.42      388.03     22.93 o 
  -5   0  14       21.76       11.23     12.81 o 
  -4   0  14      151.70      131.80     16.38 o 
  -3   0  14        8.15       16.79     11.76 o 
  -2   0  14      707.45      730.90     31.59 o 
  -1   0  14       57.22       39.37     14.62 o 
   0   0  14       51.23        2.57     13.16 o 
   1   0  14       17.58        9.07     13.69 o 
  -9   1  14       89.26       88.39     16.15 o 
  -8   1  14        3.18       21.18     13.34 o 
  -7   1  14      580.74      517.02     26.97 o 
  -6   1  14        1.37       31.36     12.58 o 
  -5   1  14      598.14      566.22     27.67 o 
  -4   1  14        0.84        2.52     12.64 o 
  -3   1  14      833.31      860.59     33.29 o 
  -2   1  14      224.34      220.60     20.83 o 
  -1   1  14      856.56      898.97     34.69 o 
   0   1  14       41.32       33.70     14.04 o 
   1   1  14      111.62      187.38     19.19 o 
  -8   2  14      410.23      348.89     23.52 o 
  -7   2  14       14.45       32.17     12.58 o 
  -6   2  14      688.77      804.49     31.24 o 
  -5   2  14       15.63       20.36     12.58 o 
  -4   2  14      604.27      577.57     27.44 o 
  -3   2  14        3.79       20.07     13.69 o 
  -2   2  14     1353.16     1465.42     41.89 o 
  -1   2  14       54.96       73.42     15.15 o 
   0   2  14      542.63      565.05     28.55 o 
   1   2  14      110.12       96.41     17.32 o 
  -8   3  14        7.37        0.99     12.17 o 
  -7   3  14       81.44       98.75     15.39 o 
  -6   3  14       30.13       -4.39     12.05 o 
  -5   3  14      177.57      210.54     20.18 o 
  -4   3  14        0.59      -11.93     11.93 o 
  -3   3  14      380.35      469.75     25.97 o 
  -2   3  14       36.05       32.58     13.34 o 
  -1   3  14      656.01      666.02     31.06 o 
   0   3  14       97.02       78.04     16.09 o 
   1   3  14      185.76      196.85     20.71 o 
  -8   4  14       22.36       -5.73     13.16 o 
  -7   4  14        2.15       30.36     12.17 o 
  -6   4  14       37.11       28.66     13.28 o 
  -5   4  14        1.25       26.03     12.40 o 
  -4   4  14      224.14      308.88     21.00 o 
  -3   4  14       53.47       38.32     14.86 o 
  -2   4  14      471.59      527.79     26.79 o 
  -1   4  14       90.86       82.19     16.15 o 
   0   4  14      392.48      400.90     27.49 o 
   1   4  14      289.46      382.82     26.50 o 
  -8   5  14       11.69       20.83     12.46 o 
  -7   5  14      125.77       96.93     15.91 o 
  -6   5  14       19.64       30.42     12.52 o 
  -5   5  14      410.24      348.54     23.46 o 
  -4   5  14        3.10        5.26     11.93 o 
  -3   5  14      667.78      522.93     28.72 o 
  -2   5  14        5.52        6.32     13.28 o 
  -1   5  14      692.10      648.88     31.06 o 
   0   5  14       73.83       84.77     16.50 o 
  -7   6  14        3.71        1.58     12.40 o 
  -6   6  14      424.65      521.18     26.32 o 
  -5   6  14        5.49        4.86     11.64 o 
  -4   6  14      959.43     1048.38     36.91 o 
  -3   6  14       51.11       23.87     14.39 o 
  -2   6  14      857.78      907.51     34.92 o 
  -1   6  14       64.45       23.93     14.57 o 
   0   6  14      595.88      600.21     31.47 o 
  -7   7  14      102.25      126.07     18.02 o 
  -6   7  14        3.90      -12.81     12.81 o 
  -5   7  14      204.93      211.65     21.35 o 
  -4   7  14        7.38       -8.31     13.45 o 
  -3   7  14      332.85      371.59     25.33 o 
  -2   7  14        8.80       19.25     13.81 o 
  -1   7  14      288.08      301.22     25.15 o 
  -6   8  14       86.54       60.84     15.62 o 
  -5   8  14       33.16       28.08     14.98 o 
  -4   8  14      164.45      169.12     18.78 o 
  -3   8  14        4.77      -13.10     13.10 o 
  -2   8  14      131.66      119.63     18.84 o 
  -1   8  14       29.25       12.40     13.28 o 
  -5   9  14      464.46      405.17     27.96 o 
  -4   9  14        0.11       36.97     13.05 o 
  -2   9  14       46.19       33.05     15.56 o 
  -7   1  15       72.16       65.87     16.15 o 
  -6   1  15       11.78       13.40     12.75 o 
  -5   1  15       19.03        2.16     13.05 o 
  -4   1  15        4.07      -12.99     12.99 o 
  -3   1  15       14.12       23.93     12.87 o 
  -2   1  15        7.06       15.85     13.40 o 
  -1   1  15       26.90       -3.39     13.22 o 
  -7   2  15       24.19       16.26     13.81 o 
  -6   2  15        4.98        9.01     13.10 o 
  -5   2  15       10.59       13.45     12.99 o 
  -4   2  15       41.48       22.93     13.51 o 
  -3   2  15        1.81       11.41     11.52 o 
  -2   2  15        1.39        9.71     12.17 o 
  -1   2  15       10.86       -7.96     12.40 o 
  -6   3  15       20.95        8.89     12.99 o 
  -5   3  15       28.99       31.47     14.10 o 
  -4   3  15      159.00      185.27     19.07 o 
  -3   3  15       36.48       60.96     13.92 o 
  -2   3  15       27.74       33.93     14.04 o 
  -6   4  15       30.49        3.16     15.09 o 
  -5   4  15        1.21      -11.29     11.29 o 
  -4   4  15        5.55        6.14     12.23 o 
  -3   4  15        0.69        5.09     12.64 o 
  -2   4  15       30.36       15.85     15.56 o 
  -5   5  15       64.03       74.41     15.33 o 
  -4   5  15        1.57       31.82     11.76 o 
  -3   5  15       37.51       28.66     14.57 o 
                                                 
